# Supplementary material for: Patient experience and healthcare utilization for a COVID-19 telemedicine home monitoring program offered in English and Spanish
Source: PLoS One. 2022 Jun 30;17(6):e0270754. doi: 10.1371/journal.pone.0270754 (PMC9246185; doi:10.1371/journal.pone.0270754)
Supplement: S2 Data — (ZIP) [file pone.0270754.s002.zip]

Archive with 3 entries (3 files):
- TelehealthManuscript_DataDictionary.csv
- TelehealthManuscript_SatisfactionData.csv
- TelehealthManuscript_UtilizationData.csv
