# Supplementary material for: Patient experience and healthcare utilization for a COVID-19 telemedicine home monitoring program offered in English and Spanish
Source: PLoS One. 2022 Jun 30;17(6):e0270754. doi: 10.1371/journal.pone.0270754 (PMC9246185; doi:10.1371/journal.pone.0270754)
Supplement: S2 Data — (ZIP) [file pone.0270754.s002.zip › TelehealthManuscript_DataDictionary.csv]

TABLE	VARIABLE	VARIABLE_NAME	VARIABLE_DESCRIPTION	VALUE_TYPE	ALLOWED_VALUES
TelehealthManuscript_UtilizationData.csv	Study ID	STUDY_ID	Unique participant identifier	Integer	0 - 999999
TelehealthManuscript_UtilizationData.csv	Age	AGE	Participant age at time of testing	Integer	18 - 89
TelehealthManuscript_UtilizationData.csv	Encounter Setting	ENCOUNTER_SETTING	Encounter setting at time of testing	Integer	1 = ED | 2 = IP | 3 = OP | 4 = Virtual
TelehealthManuscript_UtilizationData.csv	Sex	SEX	Participant sex	Integer	1 = Male | 2 = Female
TelehealthManuscript_UtilizationData.csv	Language	PREFERRED_LANGUAGE	Participant preferrred language	Integer	1 = English | 2 = Spanish | 88 = Other | 99 = Unknown
TelehealthManuscript_UtilizationData.csv	Race	PRIMARY_RACE	Participant race	Integer	1 = American Indian or Alaska Native | 2 = Asian | 3 = Black | 4 = Hispanic or Latino | 5 = Native Hawaiian or Pacific Islander | 6 = White | 88 = Other | 99 = Unknown
TelehealthManuscript_UtilizationData.csv	Ethnicity	ETHNICITY	Participant ethnicity	Integer	1 = Hispanic or Latino | 2 = Non-Hispanic | 99 = Unknown
TelehealthManuscript_UtilizationData.csv	Payor	PAYOR_TYPE	Payor type at time of diagnsosis	Integer	1 = Capitation | 2 = Commercial | 3 = Managed Care | 4 = Medicaid | 5 = Medicare | 6 = Self-Pay | 88 = Other
TelehealthManuscript_UtilizationData.csv	Fever	FEVER	Fever present at time of testing	Integer	0 = Absent | 1 = Present
TelehealthManuscript_UtilizationData.csv	Cough	COUGH	Cough present at time of testing	Integer	0 = Absent | 1 = Present
TelehealthManuscript_UtilizationData.csv	SOB	SHORTNESS_OF_BREATH	Shortneses of breasth present at time of testing	Integer	0 = Absent | 1 = Present
TelehealthManuscript_UtilizationData.csv	Chills	CHILLS	Chills present at time of testing	Integer	0 = Absent | 1 = Present
TelehealthManuscript_UtilizationData.csv	Nausea or Vomiting	NAUSEA_OR_VOMITING	Nausea or vomiting present at time of testing	Integer	0 = Absent | 1 = Present
TelehealthManuscript_UtilizationData.csv	Headache	HEADACHE	Headache present at time of testing	Integer	0 = Absent | 1 = Present
TelehealthManuscript_UtilizationData.csv	Myalgia	MYALGIA	Myalgia present at time of testing	Integer	0 = Absent | 1 = Present
TelehealthManuscript_UtilizationData.csv	Rhinorrhea	RHINORRHEA	Rhinorrhea present at time of testing	Integer	0 = Absent | 1 = Present
TelehealthManuscript_UtilizationData.csv	Sore throat	SORE_THROAT	Sore throat present at time of testing	Integer	0 = Absent | 1 = Present
TelehealthManuscript_UtilizationData.csv	Wheezing	WHEEZING	Wheezing present at time of testing	Integer	0 = Absent | 1 = Present
TelehealthManuscript_UtilizationData.csv	Lymphadenopathy	LYMPHADENOPATHY	Lymphadenopathy present at time of testing	Integer	0 = Absent | 1 = Present
TelehealthManuscript_UtilizationData.csv	COVID Status	INF_COVID_STATUS	COVID test result	Integer	1 = Negative | 2 = Positive | 3 = PUI | 99 = Unknown
TelehealthManuscript_UtilizationData.csv	PSI	PSI_SCORE	Pneumonia severity index at time of testing	Numeric	0 - 278
TelehealthManuscript_UtilizationData.csv	Case or Control	CaseControl	Case or control status	Integer	1 = Case | 0 = Control
TelehealthManuscript_UtilizationData.csv	Compliance (14 day)	COMPLIANCE_14DAY	Average number of daily responses completed during the first 14 days	Numeric	0 - 3
TelehealthManuscript_UtilizationData.csv	Smoking Status	CURRENT_SMOKE	Current smoking status	Integer	0 = No | 1 = Yes
TelehealthManuscript_UtilizationData.csv	ED (7 day)	POST7_ED_ANY	Any visits to the emergency department in the first 7 days	Integer	0 = No | 1 = Yes
TelehealthManuscript_UtilizationData.csv	ED (30 day)	POST30_ED_ANY	Any visits to the emergency department in the first 30 days	Integer	0 = No | 1 = Yes
TelehealthManuscript_UtilizationData.csv	Outpatient (7 day)	POST7_OP_ANY	Any visits to an outpatient clinic in the first 7 days	Integer	0 = No | 1 = Yes
TelehealthManuscript_UtilizationData.csv	Outpatient (30 day)	POST30_OP_ANY	Any visits to any outpatient clinic in the first 30 days	Integer	0 = No | 1 = Yes
TelehealthManuscript_UtilizationData.csv	PCP (7 day)	POST7_PCP_ANY	Any visits to a primary care provider in the first 7 days	Integer	0 = No | 1 = Yes
TelehealthManuscript_UtilizationData.csv	PCP (30 day)	POST30_PCP_ANY	Any visits to a primary care provider in the first 30 days	Integer	0 = No | 1 = Yes
TelehealthManuscript_UtilizationData.csv	Propensity weight	PS_WGT	Propensity score weight	Numeric	0 - 45
TelehealthManuscript_SatisfactionData.csv	Survey ID	SURVEY_ID	Unique respondent ID	Integer	100000 - 999999
TelehealthManuscript_SatisfactionData.csv	Language	PREFERRED_LANGUAGE	Participant preferrred language	Integer	1 = English | 2 = Spanish | 88 = Other | 99 = Unknown
TelehealthManuscript_SatisfactionData.csv	Ease of use	EASY	Were the devices, pulse oximeter and thermometer, easy to use?	Integer	0 = No | 1 = Yes
TelehealthManuscript_SatisfactionData.csv	Felt safer	SAFE	With home monitoring, do you feel safer recovering at home?	Integer	0 = No | 1 = Yes
TelehealthManuscript_SatisfactionData.csv	Recommend program	RECOMMEND	Would you recommend this COVID-19 home monitoring program?	Integer	10-Jan
