# Supplementary material for: Patient experience and healthcare utilization for a COVID-19 telemedicine home monitoring program offered in English and Spanish
Source: PLoS One. 2022 Jun 30;17(6):e0270754. doi: 10.1371/journal.pone.0270754 (PMC9246185; doi:10.1371/journal.pone.0270754)
Supplement: S2 Data — (ZIP) [file pone.0270754.s002.zip › TelehealthManuscript_SatisfactionData.csv]

SURVEY_ID	PREFERRED_LANGUAGE	EASY	SAFERCASE	RECOMMEND
362641	99	1	1	10
945045	99	1	1	10
459419	99	1	1	10
370837	99	0	1	9
412834	99	1	1	10
232770	99	1	1	10
775255	99	1	1	7
405485	99	1	1	10
730515	99	1	1	10
922493	99	1	1	10
674075	99	1	1	10
227891	99	1	1	10
109529	99	1	1	10
281980	99	1	0	6
505400	99	1	0	5
296058	99	1	1	10
959026	99	1	1	10
900510	99	1	1	10
887337	99	1	1	8
196269	99	1	1	10
432196	99	1	1	10
581292	99	1	0	4
438010	99	1	1	10
946118	99	1	1	10
460563	99	1	1	10
724022	99	1	1	10
586167	99	1	1	9
144667	99	1	1	10
779542	99	1	1	10
342129	99	1	1	10
398652	99	1	1	1
645719	99	1	1	9
153549	99	1	1	7
410340	99	1	1	10
328480	99	1	1	8
799217	99	1	1	10
133449	99	1	1	9
548142	99	1	1	9
651655	99	1	1	7
595713	99	1	1	10
166577	99	1	1	10
602087	99	0	1	10
196107	99	1	1	10
891269	99	1	1	10
719813	99	1	1	9
230914	99	1	1	10
472580	99	1	1	9
115713	99	1	1	10
974064	99	1	1	10
604492	99	1	1	9
890898	99	1	1	10
557653	99	1	1	10
185850	99	1	1	10
251281	99	1	1	7
563364	99	1	1	10
947068	99	1	1	10
428083	99	1	1	10
916522	99	1	1	9
790873	99	1	1	9
263859	99	1	0	8
571642	99	1	1	10
582706	99	1	1	8
995377	99	1	1	7
176097	99	1	1	9
638111	99	1	1	10
835858	99	1	1	10
859200	99	1	1	10
456251	99	1	1	9
327462	99	1	1	10
189493	99	1	1	10
693210	99	1	1	10
151543	99	1	1	9
688098	99	1	1	10
630226	99	1	1	10
693590	99	1	1	10
588800	99	1	1	10
131758	99	0	1	7
156501	99	1	1	10
626108	99	1	1	10
345782	99	1	1	10
928081	99	1	1	8
593879	99	1	1	10
553912	99	1	1	10
129658	99	1	1	6
841389	99	1	1	10
166617	99	1	1	10
200221	99	1	1	7
309524	99	1	1	10
124257	99	0	1	10
317225	99	1	1	10
294425	99	1	1	10
937673	99	1	1	10
168108	99	1	1	10
658508	99	1	1	10
521346	99	1	1	10
943583	99	1	1	8
112963	99	1	1	10
274054	99	1	1	10
909179	99	1	1	9
661973	99	1	1	10
884679	99	1	1	5
867408	99	1	1	10
233646	99	1	1	9
678241	99	1	1	10
563283	99	1	1	10
832292	99	1	1	8
730268	99	1	1	7
212121	99	1	1	8
172241	99	1	1	10
188462	99	1	1	8
109519	99	1	1	10
658072	99	1	1	10
721915	99	1	1	8
637407	99	1	1	10
711082	99	1	1	10
706156	99	1	1	10
804567	99	1	1	7
905363	99	1	1	10
278236	99	1	1	10
440917	99	1	1	10
612328	99	1	1	8
515261	99	1	1	10
652235	99	1	1	10
668228	99	1	1	10
592636	99	1	1	10
215059	99	1	1	10
859026	99	1	1	10
328674	99	1	1	8
307822	99	1	1	10
986950	99	1	1	10
675597	99	1	1	9
447726	99	1	1	9
104211	99	1	1	7
988868	99	1	1	10
256194	99	1	1	8
654466	99	1	1	10
849337	99	1	1	10
909274	99	1	1	10
729602	99	1	1	10
675548	99	1	1	10
199814	99	1	1	10
130342	99	1	1	10
507167	99	1	1	7
605964	99	1	1	8
141139	99	1	1	10
285683	99	1	1	7
975729	99	1	1	7
744211	99	1	1	10
870332	99	1	1	10
478138	99	1	1	10
408061	99	1	1	10
132656	99	1	1	10
862935	99	1	1	10
536553	99	1	1	10
811001	99	1	1	10
250104	99	1	1	10
766039	99	1	0	6
798771	99	1	1	10
340911	99	1	1	10
130167	99	1	1	10
737817	99	1	1	10
909614	99	1	1	10
457688	99	1	1	10
978485	99	1	1	10
583576	99	1	1	10
792110	99	1	1	10
719017	99	1	1	10
612319	99	1	1	8
389843	99	1	1	7
630167	99	1	1	10
567400	99	1	1	10
384685	99	1	1	9
542812	99	1	1	10
134772	99	1	1	10
307609	99	1	1	8
724359	99	1	1	10
831889	99	1	1	10
568542	99	1	1	10
204434	99	1	1	10
325747	99	1	1	10
949117	99	1	0	7
596495	99	1	1	10
217693	99	1	1	10
757194	99	1	1	9
349016	99	1	1	8
347332	99	1	1	10
554201	99	1	1	10
973003	99	1	1	9
401693	99	1	1	10
367327	99	1	1	10
187586	99	1	1	6
674831	99	1	1	10
346680	99	1	1	1
489349	99	1	1	10
340852	99	1	1	10
537322	99	1	1	10
288992	99	1	1	10
144810	99	1	1	10
762237	99	1	1	10
191799	99	1	1	8
981831	99	1	1	9
688595	99	1	1	10
533956	99	1	1	10
964642	99	1	1	10
335568	99	1	1	10
312591	99	1	1	10
700871	99	1	1	6
927545	99	1	1	8
708939	99	1	1	10
125612	99	1	1	10
343642	99	1	1	10
912121	99	1	1	10
631612	99	1	1	8
157249	99	1	1	10
771951	99	1	0	5
550503	99	1	1	5
133893	99	1	1	10
293099	99	1	1	10
662796	99	1	1	7
627226	99	1	1	10
295016	99	1	1	6
881327	99	1	1	8
432603	99	1	1	10
701762	99	1	1	9
329611	99	1	1	10
941570	99	1	1	9
131299	99	1	1	10
215648	99	1	1	10
797738	99	1	1	10
942441	99	1	1	7
970729	99	1	1	10
241818	99	1	1	10
283876	99	1	0	10
505080	99	1	1	10
367003	99	1	1	10
480693	99	1	1	10
678998	99	1	1	10
972373	99	1	1	10
797542	99	1	1	8
942750	99	1	1	10
889504	99	1	1	10
272694	99	1	1	10
403468	99	1	1	10
566798	99	1	1	7
990878	99	1	1	9
924123	99	1	1	10
404679	99	1	1	7
855504	99	1	1	10
845053	99	1	1	10
403128	99	1	1	10
493632	99	1	1	9
627828	99	1	1	10
587920	99	1	1	10
806059	99	1	1	10
477126	99	1	1	10
442122	99	1	1	10
582380	99	1	1	10
904940	99	1	0	10
186827	99	1	1	5
670522	99	1	1	10
836333	99	1	1	10
782896	99	1	1	10
699485	99	1	1	10
440740	99	1	1	8
512921	99	1	1	8
807683	99	1	1	10
823762	99	1	1	7
456912	99	1	1	10
620853	99	1	1	10
722863	99	1	1	10
703092	99	1	1	8
114388	99	0	1	8
737978	99	1	1	10
717448	99	1	1	10
163047	99	1	1	10
329474	99	1	1	9
234208	99	1	1	10
769038	99	1	1	10
528958	99	1	1	10
213083	99	1	1	10
317371	99	1	0	7
465716	99	1	1	10
464310	99	1	1	10
641999	99	1	1	10
231042	99	1	1	10
474331	99	1	1	10
772833	99	1	1	10
562824	99	1	1	10
217893	99	1	1	10
943667	99	1	1	10
972680	99	1	1	6
251236	99	1	1	10
398454	99	1	1	10
683137	99	0	1	10
432612	99	1	1	8
127316	99	1	1	10
419578	99	1	1	10
977463	99	1	1	10
270500	99	1	1	10
739758	99	1	1	10
723670	99	1	1	10
116204	99	1	1	10
777110	99	1	1	10
115108	99	1	0	6
602505	99	1	1	10
607153	99	1	1	10
505119	99	1	1	10
492893	99	1	1	10
934642	99	1	1	10
762991	99	1	1	10
656686	99	1	1	10
712049	99	1	1	9
500468	99	1	1	10
663442	99	1	1	10
665725	99	1	0	9
357659	99	1	1	10
377891	99	1	1	10
179483	99	1	1	10
423401	99	1	1	10
806210	99	1	1	10
455321	99	1	1	10
275031	99	1	1	10
498798	99	1	1	10
896162	99	1	1	10
171809	99	1	1	10
689696	99	1	1	8
183592	99	1	1	10
475874	99	1	1	10
507522	99	1	1	10
530023	99	1	1	5
657392	99	1	1	10
161812	99	1	1	8
490268	99	1	1	9
768566	99	1	1	10
874074	99	1	1	8
916178	99	1	1	10
905856	99	1	1	10
260584	99	1	1	10
352166	99	1	1	10
292955	99	1	1	10
144570	99	1	1	1
569625	99	1	0	6
558707	99	1	1	10
678427	99	1	1	10
570181	99	1	1	10
744001	99	1	1	10
318422	99	1	1	5
348553	99	1	1	10
402560	99	1	1	10
860609	99	1	1	10
107718	99	1	1	10
716637	99	1	1	10
514034	99	1	1	8
427310	99	1	1	10
731897	99	1	1	10
229582	99	1	1	10
940712	99	1	0	5
134644	99	1	1	10
891073	99	1	1	9
891072	99	1	1	10
843173	99	1	1	10
932509	99	1	1	8
173756	99	1	1	5
590423	99	1	1	10
449324	99	1	1	10
103963	99	1	1	10
106233	99	1	0	2
101266	99	1	1	9
174761	99	1	0	10
556462	99	0	1	7
780327	99	1	1	9
791601	99	1	1	10
423807	99	1	1	10
430185	99	1	1	10
494739	99	1	1	10
891702	99	1	1	9
790145	99	1	1	10
229328	99	1	1	10
284656	99	1	1	10
858655	99	1	1	8
909541	99	1	1	10
211888	99	1	1	9
676531	99	1	0	10
384255	99	1	1	10
487133	99	1	1	10
232587	99	1	1	10
366525	99	1	1	10
933040	99	1	1	9
352820	99	1	1	10
547618	99	1	1	10
719077	99	1	1	8
200998	99	1	1	10
825869	99	1	1	9
203892	99	1	1	1
643532	99	1	0	8
346821	99	1	1	10
674712	99	1	1	9
560649	99	1	1	10
768500	99	1	1	10
985696	99	1	1	10
611304	99	1	1	10
275359	99	1	1	10
351124	99	1	1	10
152402	99	1	1	10
837221	99	1	1	10
756297	99	1	1	10
989909	99	1	1	10
513924	99	1	1	10
116172	99	1	1	5
520576	99	1	1	10
274880	99	1	1	10
978281	99	1	1	10
271217	99	1	1	10
152136	99	0	1	10
758001	99	1	1	10
137952	99	1	1	10
973225	99	1	1	10
162311	99	1	1	10
993585	99	1	1	10
876669	99	1	1	10
609058	99	1	1	10
415848	99	1	1	10
351560	99	1	1	10
952045	99	0	1	10
835148	99	1	1	10
311290	99	1	1	1
740221	99	1	1	7
167653	99	1	1	9
157981	99	1	1	10
127629	99	1	1	9
872515	99	1	1	10
981091	99	1	1	10
680245	99	1	1	10
330855	99	1	1	10
536990	99	1	1	10
595981	99	1	1	10
454220	99	1	1	5
143793	99	1	1	10
356831	99	1	1	10
782148	99	1	1	10
464457	99	1	1	8
445940	99	1	1	10
669870	99	1	1	10
823890	99	1	1	10
586674	99	1	1	10
795988	99	1	1	10
105876	99	1	1	10
886497	99	1	1	10
950988	99	1	1	10
711236	99	1	1	10
315019	99	1	1	10
239301	99	1	1	8
356702	99	1	1	10
908160	99	1	1	10
915944	99	1	1	9
178266	99	1	1	10
616971	99	1	1	10
114620	99	1	1	10
276760	99	1	0	5
284916	99	1	1	10
856459	99	1	1	10
246159	99	1	1	10
271215	99	1	1	10
552800	99	1	1	8
747822	99	1	1	10
237347	99	1	1	10
978599	99	1	1	10
141077	99	1	1	10
865140	99	1	1	4
700223	99	0	1	9
454278	99	1	1	10
419977	99	1	1	10
779250	99	1	1	5
678941	99	1	0	8
393428	99	1	1	8
915437	99	1	1	10
859335	99	1	1	9
432107	99	1	1	10
559231	99	1	1	10
133156	99	1	1	10
632996	99	1	1	10
126412	99	1	1	10
809692	99	1	1	10
902605	99	1	1	8
595291	99	1	1	10
565075	99	1	0	5
290658	99	1	1	10
508699	99	1	0	1
739185	99	1	1	8
775424	99	1	1	10
622053	99	1	1	10
288319	99	1	1	10
920704	99	1	1	10
424645	99	1	1	10
582141	99	1	1	9
270117	99	1	1	9
161062	99	1	1	10
922661	99	1	1	10
284275	99	1	1	10
306590	99	1	1	10
365645	99	1	1	10
761393	99	1	1	10
756118	99	1	1	10
885469	99	1	1	8
735646	99	1	1	10
236037	99	1	1	10
948469	99	1	1	10
804378	99	1	1	10
692071	99	1	1	7
272343	99	1	1	7
852643	99	1	1	7
115710	99	1	1	10
211175	99	1	1	10
978882	99	1	1	5
665283	99	1	1	10
184483	99	1	1	10
360844	99	1	1	8
858696	99	1	1	10
907733	99	1	1	10
856932	99	1	1	10
922522	99	1	1	10
481999	99	1	1	10
393230	99	1	1	10
233547	99	1	1	10
958040	99	1	1	6
316005	99	1	0	1
955685	99	1	1	10
831629	99	1	1	10
185596	99	1	1	1
571279	99	1	1	10
993593	99	1	1	8
592414	99	1	1	10
833812	99	1	1	10
547694	99	1	1	9
893071	99	1	1	10
445715	99	1	1	10
439975	99	1	1	10
814868	99	1	1	10
546031	99	1	1	10
319524	99	1	1	10
497476	99	1	1	10
559457	99	1	1	10
464158	99	0	1	10
934405	99	1	1	10
294849	99	1	1	10
179765	99	1	1	3
285355	99	1	1	9
314680	99	1	1	10
696855	99	1	1	8
575106	99	1	1	10
141295	99	1	1	10
976417	99	1	1	10
408700	99	1	1	10
586712	99	1	1	8
304019	99	1	1	10
260370	99	1	1	10
422096	99	1	1	9
713917	99	1	1	10
534457	99	1	1	9
881805	99	1	1	10
660082	99	1	1	10
224280	99	1	1	8
361669	99	1	1	10
939366	99	1	1	10
192711	99	1	1	10
559275	99	1	1	10
627231	99	1	1	10
586832	99	1	1	10
742274	99	1	1	10
359440	99	1	1	10
676412	99	1	1	10
342223	99	1	1	8
807583	99	1	1	5
887685	99	1	1	9
327385	99	1	1	10
677364	99	1	1	10
545577	99	1	1	10
541209	99	1	1	8
934265	99	1	1	9
969710	99	1	1	2
423274	99	1	1	10
660744	99	1	1	10
750272	99	1	1	10
215049	99	1	1	9
606610	99	1	1	10
464428	99	1	1	10
334057	99	1	1	9
193583	99	1	1	10
667620	99	1	1	10
150479	99	1	1	10
444569	99	1	1	10
381409	99	1	1	9
622480	99	0	1	7
618162	99	1	1	9
260647	99	1	1	10
419218	99	1	1	10
817622	99	1	1	9
761497	99	1	1	10
533558	99	1	1	10
519374	99	1	1	10
494561	99	1	1	9
376685	99	1	1	8
195958	99	1	1	10
308922	99	1	1	10
520084	99	1	1	10
399135	99	1	1	9
206895	99	1	1	10
983032	99	1	1	10
554943	99	1	1	10
813850	99	1	1	10
456471	99	1	1	10
962330	99	1	1	8
399578	99	1	1	10
758597	99	1	1	10
560602	99	0	1	7
677782	99	1	1	10
678036	99	1	1	8
819477	99	1	1	10
532352	99	1	1	7
987352	99	1	1	8
908763	99	1	1	8
508959	99	1	1	10
190384	99	1	1	10
106211	99	1	1	10
298791	99	1	1	10
288546	99	1	1	10
377013	99	1	1	8
884987	99	1	1	10
934557	99	1	1	10
283537	99	1	1	9
402146	99	1	1	10
721943	99	1	1	10
750415	99	1	1	10
428394	99	1	1	10
186971	99	1	1	10
329747	99	1	1	9
876974	99	1	1	10
803854	99	1	1	10
899977	99	1	1	10
954222	99	0	1	5
210356	99	1	1	10
544294	99	1	1	10
215549	99	1	1	9
503775	99	1	1	10
431854	99	1	1	10
957584	99	1	1	10
338360	99	1	1	10
357718	99	1	1	10
251578	99	1	1	10
947481	99	1	1	10
183615	99	1	1	10
473861	99	1	1	3
930039	99	1	1	10
308509	99	1	1	10
938996	99	1	1	10
705077	99	1	1	10
909813	99	1	1	10
343228	99	1	1	9
183312	99	1	1	9
946814	99	1	1	10
904493	99	1	1	9
949790	99	1	1	10
502093	99	1	1	10
810991	99	1	1	10
400164	99	1	1	7
716339	99	1	1	10
752327	99	1	1	10
119800	99	1	1	10
692098	99	1	1	10
366316	99	0	1	10
137274	99	1	1	9
566740	99	1	1	8
139554	99	1	1	8
443577	99	1	1	10
723654	99	1	1	10
771272	99	1	1	10
412242	99	1	1	10
127176	99	1	1	8
172632	99	1	1	10
954179	99	1	1	1
659987	99	1	1	10
871006	99	0	1	3
426880	99	1	1	10
501390	99	1	1	8
768471	99	1	1	9
750712	99	1	1	10
793980	99	1	1	9
416631	99	1	1	10
492119	99	1	1	8
979764	99	1	1	8
235607	99	0	1	9
106702	99	1	1	10
678754	99	0	1	1
362328	99	1	1	10
862513	99	1	1	10
758098	99	1	1	10
265156	99	1	1	10
902337	99	1	1	10
445363	99	1	1	10
903842	99	1	1	7
442683	99	1	1	10
871151	99	1	1	10
114959	99	1	1	10
221562	99	1	1	10
886790	99	1	1	10
766139	99	1	1	10
811489	99	1	1	10
377107	99	1	1	9
378738	99	1	1	10
313112	99	1	1	10
743974	99	1	1	10
473057	99	1	1	10
452788	99	1	1	10
452037	99	1	1	10
635624	99	1	1	10
961053	99	1	1	10
294215	99	1	1	10
184991	99	0	1	10
393520	99	1	1	10
229991	99	1	1	9
776535	99	1	1	10
259799	99	1	1	10
434756	99	1	0	8
348456	99	1	1	8
606624	99	1	1	10
767854	99	1	1	10
394115	99	1	1	7
988707	99	1	1	9
530902	99	1	1	9
132391	99	1	1	10
715353	99	1	1	10
359725	99	1	1	10
212336	99	1	1	10
696054	99	1	1	10
475323	99	1	1	1
358266	99	1	1	10
793441	99	1	1	10
318310	99	1	1	10
689007	99	1	1	8
761490	99	1	1	9
119188	99	1	1	10
611661	99	1	1	10
828674	99	1	1	10
384396	99	1	1	10
213036	99	1	1	10
946697	99	1	1	7
124677	99	1	1	10
210679	99	1	1	10
869356	99	1	1	10
102608	99	1	1	10
876241	99	0	1	10
242827	99	1	1	7
633979	99	1	1	10
225949	99	1	1	10
160677	99	1	1	10
781156	99	1	1	10
325114	99	1	1	10
360719	99	0	1	5
249289	99	1	1	10
806282	99	1	1	10
244850	99	1	1	10
222018	99	1	1	10
855959	99	1	1	10
831639	99	1	1	10
635596	99	1	1	10
166032	99	1	1	7
819541	99	1	1	10
929052	99	1	1	7
808085	99	1	1	8
931440	99	1	1	10
756511	99	1	1	7
411361	99	1	1	10
179392	99	1	1	10
671439	99	1	1	10
857319	99	1	1	4
631716	99	1	1	10
130632	99	1	1	10
683686	99	1	1	8
746731	99	1	1	9
236139	99	1	1	10
913475	99	1	1	10
757756	99	1	1	9
709786	99	1	1	5
903536	99	1	1	10
842153	99	1	1	1
487367	99	1	1	10
811144	99	1	1	7
770421	99	1	1	8
836411	99	1	1	10
770334	99	1	1	10
708115	99	1	1	10
567343	99	1	1	10
466511	99	1	1	10
737880	99	1	1	10
441685	99	1	1	10
808335	99	1	1	9
357906	99	1	1	10
981553	99	1	1	6
619875	99	1	1	10
186603	99	1	1	10
317810	99	1	1	10
354678	99	1	1	10
127970	99	1	1	9
626453	99	1	1	9
353308	99	1	1	10
928579	99	1	1	10
294021	99	1	1	10
784717	99	1	1	10
754010	99	1	1	10
539890	99	1	1	10
746247	99	1	1	8
170537	99	1	1	10
877555	99	1	1	10
321638	99	0	1	9
452850	99	1	1	10
161469	99	1	1	10
271804	99	1	1	10
609835	99	1	1	10
289538	99	1	1	10
404085	99	1	1	10
861591	99	1	1	9
753644	99	1	1	10
942716	99	1	1	10
769319	99	1	1	9
453258	99	1	1	10
445277	99	1	1	10
548929	99	1	1	7
679720	99	1	1	10
739208	99	1	1	10
202875	99	1	1	10
563180	99	1	1	1
659767	99	1	1	9
910854	99	1	1	10
936980	99	1	1	10
654519	99	1	1	10
438417	99	1	1	10
406026	99	1	1	10
169936	99	1	1	10
289753	99	1	1	8
239768	99	1	1	10
902795	99	1	1	10
110107	99	1	1	10
399735	99	1	1	9
812395	99	1	1	10
489366	99	1	1	10
164227	99	1	1	10
379647	99	1	1	8
674930	99	1	1	10
770523	99	1	1	10
802897	99	1	1	10
474478	99	1	1	10
264418	99	1	1	10
891393	99	1	1	10
906741	99	1	1	5
446535	99	1	1	10
164193	99	1	1	10
767726	99	1	1	10
664824	99	1	1	10
392998	99	1	1	10
952751	99	1	1	10
325903	99	1	1	10
777393	99	1	1	10
641064	99	1	1	10
487426	99	0	1	9
705072	99	1	1	5
478413	99	1	1	10
369271	99	1	1	9
274261	99	1	1	10
668983	99	1	1	10
912670	99	1	1	10
976556	99	1	1	10
200208	99	1	1	10
396230	99	1	1	10
112210	99	1	1	10
499895	99	1	1	10
174418	99	1	1	10
968630	99	1	1	10
619749	99	1	1	10
855776	99	1	1	10
361578	99	1	1	10
574333	99	1	1	9
641599	99	1	1	5
156530	99	1	1	10
792822	99	1	1	9
296155	99	1	1	10
521103	99	1	1	10
590338	99	1	1	10
682387	99	1	1	10
725227	99	1	1	10
629155	99	1	1	10
276835	99	1	1	10
240684	99	1	1	7
461741	99	1	1	10
950790	99	1	1	5
712368	99	1	1	10
126821	99	1	1	10
240055	99	1	1	7
833476	99	1	1	8
921391	99	1	1	10
146592	99	1	1	10
699654	99	1	1	6
497843	99	1	1	10
391149	99	1	1	6
718624	99	1	1	8
987115	99	1	1	10
408146	99	1	1	10
129785	99	0	1	7
991737	99	1	1	10
566771	99	1	1	10
111212	99	1	1	10
897887	99	1	1	10
938031	99	1	1	10
178318	99	1	1	10
907353	99	1	1	5
907573	99	1	1	10
577237	99	1	1	8
652055	99	1	1	10
263320	99	1	1	9
995592	99	1	1	10
164642	99	1	1	10
412551	99	1	1	9
685447	99	1	1	10
707069	99	1	1	10
918667	99	1	1	10
892765	99	1	1	10
697487	99	1	1	7
657402	99	1	1	8
280901	99	1	1	10
372732	99	1	1	10
155771	99	1	1	10
687363	99	1	1	10
169238	99	1	1	10
472787	99	1	1	10
817038	99	0	1	1
510633	99	1	1	10
719736	99	1	1	10
159390	99	1	1	10
967590	99	1	1	1
165475	99	1	1	10
341096	99	1	1	10
917253	99	1	1	10
206697	99	1	0	5
423926	99	1	1	9
409112	99	1	1	7
875181	99	1	1	10
429923	99	1	1	10
928977	99	1	1	10
223598	99	0	1	10
904436	99	1	1	9
829910	99	1	1	10
526566	99	1	1	10
631312	99	1	1	10
706590	99	1	1	10
319163	99	1	1	10
503331	99	1	1	10
471038	99	1	1	10
794752	99	1	1	9
813020	99	1	1	10
142095	99	1	1	10
817658	99	1	1	10
569365	99	1	1	10
222965	99	1	1	10
231370	99	1	1	10
115941	99	1	1	10
254616	99	1	1	10
104436	99	1	1	10
514989	99	1	1	10
247358	99	1	1	9
771618	99	1	1	10
322663	99	1	1	10
752357	99	1	1	10
350609	99	1	1	10
952547	99	1	1	10
639980	99	1	1	10
851165	99	1	1	10
617237	99	1	1	10
992071	99	1	1	10
575868	99	1	1	10
577014	99	1	1	8
140304	99	1	1	8
377126	99	1	1	10
449758	99	1	1	1
239179	99	1	1	10
861631	99	1	1	10
767442	99	1	1	10
854090	99	1	1	10
712762	99	1	1	10
617041	99	1	1	10
366190	99	1	1	10
108369	99	1	1	10
796448	99	1	1	8
248917	99	1	1	10
318831	99	1	1	10
144036	99	1	1	10
963392	99	1	1	10
953630	99	1	1	8
456783	99	1	1	8
553309	99	1	1	10
677285	99	1	1	8
655075	99	1	1	7
198767	99	1	1	10
413604	99	1	1	10
514194	99	1	1	10
709883	99	1	1	10
559284	99	1	1	10
593676	99	1	1	10
230809	99	1	1	10
168965	99	1	1	10
762435	99	1	1	8
751621	99	1	1	10
255135	99	1	1	10
604881	99	1	1	10
363441	99	1	1	8
926705	99	1	1	10
561737	99	1	1	10
716224	99	1	1	10
216472	99	1	1	9
300725	99	1	1	7
507068	99	0	1	10
897505	99	1	1	10
593773	99	1	1	10
432004	99	1	1	9
676650	99	1	1	10
704858	99	1	1	10
164251	99	1	1	7
615643	99	1	1	10
770906	99	1	1	10
143492	99	1	1	8
517523	99	1	1	10
710645	99	1	1	10
929036	99	1	1	10
517049	99	1	1	9
949719	99	1	1	10
194948	99	1	1	10
922967	99	1	1	10
666977	99	1	1	10
331917	99	1	1	10
362933	99	1	1	10
173831	99	1	1	8
930564	99	1	1	10
171443	99	1	1	10
665187	99	1	1	10
726523	99	1	1	10
545694	99	1	1	10
669553	99	1	1	10
478334	99	1	1	8
506216	99	1	1	10
774974	99	1	1	10
630776	99	1	1	10
626904	99	1	1	10
639741	99	1	1	10
964699	99	1	1	10
127032	99	1	1	10
880062	99	1	1	10
981555	99	1	1	10
162330	99	1	0	8
898325	99	1	1	9
963917	99	1	1	10
544431	99	1	1	10
891003	99	1	1	8
236575	99	1	1	10
119665	99	1	1	10
900970	99	1	1	9
633241	99	1	1	10
914138	99	1	1	10
509110	99	1	1	1
573205	99	1	1	10
463732	99	1	1	10
259980	99	1	1	10
619969	99	1	1	10
330659	99	1	1	10
311208	99	1	1	10
383400	99	1	1	10
173128	99	1	1	9
854691	99	1	1	10
374835	99	1	1	10
240132	99	1	1	10
589228	99	1	1	10
239849	99	1	1	10
260013	99	1	1	10
999402	99	1	1	9
623208	99	1	1	8
106012	99	1	1	9
734710	99	1	1	10
977093	99	1	1	10
903788	99	1	1	10
905494	99	1	1	10
174873	99	1	1	10
910407	99	1	1	7
416895	99	1	1	10
725648	99	1	1	10
986245	99	0	1	10
551034	99	1	1	10
443225	99	1	1	10
358044	99	1	1	10
563307	99	1	1	8
731413	99	1	1	10
493567	99	1	1	7
540194	99	1	1	10
145193	99	1	1	10
203528	99	1	1	9
445244	99	1	1	10
273801	99	1	1	10
345930	99	1	1	7
138574	99	1	1	10
299078	99	1	1	10
833504	99	1	1	9
583196	99	1	1	10
877426	99	1	1	10
383031	99	1	1	10
388635	99	1	1	10
949153	99	1	1	10
570467	99	1	1	10
613259	99	1	1	5
660000	99	1	1	10
381889	99	1	1	8
757613	99	1	1	9
716009	99	1	1	10
551731	99	1	1	10
873116	99	1	1	10
427469	99	1	1	10
700750	99	1	1	6
362614	99	1	1	10
639122	99	1	1	10
884323	99	1	1	10
945589	99	0	1	10
173268	99	1	1	10
713014	99	1	1	10
520545	99	1	1	10
667459	99	1	0	10
707767	99	1	1	5
907635	99	1	1	9
866558	99	1	1	10
125554	99	1	1	9
122308	99	1	1	10
283279	99	1	1	10
878600	99	1	1	8
953969	99	1	1	10
298568	99	1	1	10
190074	99	1	1	10
762684	99	1	1	10
417610	99	1	1	10
593159	99	1	1	10
920199	99	1	1	10
200944	99	1	1	10
660231	99	1	1	10
411741	99	1	1	10
791889	99	1	1	10
470974	99	1	1	10
311251	99	1	1	10
477425	99	1	1	10
204283	99	1	1	10
669500	99	1	1	10
977896	99	1	1	9
655231	99	1	1	10
373539	99	1	1	10
473780	99	1	1	10
146875	99	1	1	10
517081	99	1	1	10
342518	99	1	1	7
484906	99	1	1	9
323547	99	1	1	8
104537	99	1	1	8
646807	99	1	1	9
754444	99	1	1	10
580881	99	1	1	8
877430	99	1	1	5
332502	99	1	1	8
226414	99	1	1	8
452215	99	1	1	10
731360	99	1	1	10
221321	99	1	1	9
338650	99	1	1	2
507525	99	1	1	10
173519	99	1	1	10
823840	99	1	1	10
591853	99	1	1	6
627539	99	1	1	10
431468	99	1	1	8
468010	99	1	1	10
956905	99	1	1	10
369438	99	1	1	10
523304	99	1	1	10
217678	99	1	1	9
902524	99	1	1	8
864663	99	1	1	7
365921	99	1	1	1
336895	99	1	1	1
471803	99	1	1	10
719077	99	1	1	10
850584	99	1	1	10
903560	99	1	1	10
522360	99	1	1	10
560882	99	1	1	5
879713	99	1	1	10
164182	99	1	1	8
368563	99	1	1	10
328428	99	1	1	10
699454	99	1	1	10
758918	99	1	1	10
468835	99	1	1	10
930441	99	1	1	10
124306	99	1	1	10
962387	99	1	1	10
861024	99	1	1	10
792203	99	1	1	10
389494	99	1	1	10
175597	99	1	1	9
632285	1	1	1	10
580764	1	1	1	10
855715	1	1	1	9
203386	1	1	1	9
344300	1	1	1	10
128745	1	1	1	10
365023	2	1	1	10
361250	1	1	1	5
955952	1	1	1	10
552901	1	1	1	10
991002	1	1	1	8
144327	1	1	1	10
989152	1	1	1	9
226710	1	1	1	10
226684	1	1	1	10
230500	1	1	1	8
862744	1	1	1	10
817068	1	1	1	8
555537	1	1	1	10
407266	2	1	1	10
665867	1	1	1	10
481577	2	1	1	1
567444	1	1	1	9
713475	1	1	1	7
883022	1	1	1	10
299178	2	1	1	8
622637	1	1	1	3
847003	1	1	1	10
970002	1	1	1	8
697707	1	1	1	10
778859	1	1	1	10
355149	1	1	1	5
516275	1	1	1	9
373357	1	1	1	10
300979	1	1	1	10
434103	1	1	1	7
241101	1	1	1	10
479358	1	1	1	9
117901	1	1	1	9
332137	1	1	1	10
157432	1	1	1	9
614407	1	1	1	10
410163	1	1	1	4
265061	1	1	1	7
394656	1	1	1	1
145305	1	1	1	7
612020	1	1	1	10
598177	1	1	1	7
338619	1	1	1	10
364980	1	1	1	8
624936	1	1	1	8
375377	2	1	1	10
474668	1	1	1	10
813667	2	1	1	10
574868	1	1	1	5
125012	88	1	1	9
734232	1	1	1	10
427569	1	1	1	10
282654	1	0	1	10
844719	88	1	0	10
726155	88	1	0	6
757765	88	1	0	5
857124	1	1	1	5
114592	1	1	1	10
714231	2	1	1	5
160751	1	1	1	10
209868	2	1	1	10
627758	1	1	0	5
357234	2	1	1	10
815504	1	1	1	1
946995	1	1	1	1
254065	1	1	1	10
314648	1	1	1	6
364599	1	1	1	10
902425	2	1	1	10
806587	1	1	1	8
892602	1	1	1	10
218865	1	1	1	1
553679	1	1	1	10
351599	1	1	1	10
819439	1	1	1	10
763626	1	1	1	10
280481	1	1	1	10
945382	1	1	1	8
680765	1	1	1	10
298553	1	1	1	10
626055	1	1	1	7
564741	1	1	1	10
331808	88	1	1	7
946079	1	1	1	8
589370	1	1	1	9
442248	2	1	1	10
888336	2	1	1	10
766507	1	1	1	10
114178	1	1	1	10
368757	1	1	1	10
859493	88	1	1	8
634646	1	1	1	10
343354	1	1	1	10
936383	1	1	0	2
610084	1	1	1	10
501704	1	1	1	5
950063	1	1	1	8
514675	1	1	1	10
807342	1	1	1	10
455486	2	1	1	10
482061	1	1	1	8
440342	1	1	1	10
916788	1	1	1	7
394491	1	1	1	10
968055	1	1	1	8
105811	1	1	1	10
286331	2	1	1	8
877708	2	1	1	10
356384	2	1	1	10
828859	1	1	1	10
457576	1	1	1	1
755944	1	1	1	10
651697	2	1	1	9
967616	1	1	1	10
523172	1	1	1	10
697304	1	1	1	10
339814	1	1	1	10
684452	88	1	1	10
521788	1	1	0	10
208128	1	1	1	10
668147	1	1	1	10
201569	2	1	1	7
590913	2	1	1	10
960335	2	1	1	9
411671	1	1	1	10
871044	1	1	1	9
497356	1	1	1	10
192580	1	1	1	10
760286	1	1	0	5
753898	1	1	1	10
145777	88	1	1	9
988064	1	1	0	5
486860	1	1	1	10
959569	1	0	1	7
642712	88	1	1	8
644733	1	1	1	10
718215	1	1	1	10
160722	1	1	1	10
970682	1	1	1	10
479028	1	1	1	10
599178	1	1	1	10
548386	88	1	1	10
589759	1	1	1	10
289515	1	1	1	10
369294	1	1	1	9
789045	1	1	1	10
251157	1	1	1	10
902995	1	1	1	10
527153	1	1	1	10
652297	1	1	1	10
777274	1	1	1	8
744104	1	1	1	6
618287	1	1	1	10
783640	1	1	1	10
931203	1	1	1	10
669867	1	1	1	5
886564	1	1	1	9
758947	1	1	1	8
549102	1	1	1	10
861402	88	1	1	10
296104	88	1	1	10
216582	88	1	1	10
435325	1	1	1	10
493647	1	1	1	10
186013	88	1	1	6
707173	1	1	1	8
365743	1	1	1	10
162728	1	1	1	10
561784	1	1	1	10
952532	1	1	1	9
703908	1	1	1	10
226406	1	1	1	10
779236	1	1	1	10
721285	1	1	1	10
260995	2	1	1	10
251279	1	0	1	7
214484	1	1	1	10
591519	1	1	1	9
923746	1	1	1	10
233938	1	1	1	9
933934	1	1	1	10
133400	1	1	1	1
403982	1	1	1	9
544181	1	1	1	10
777629	1	1	1	10
975559	1	1	1	10
931048	88	1	1	8
109845	1	0	1	10
499176	1	0	1	10
279680	1	1	1	10
517799	2	1	1	10
642944	1	1	1	10
446936	1	1	1	10
727810	1	1	1	5
688723	1	1	1	9
841569	1	1	1	10
589470	1	1	1	10
682147	88	1	1	10
469174	2	1	1	10
237383	1	1	1	9
936239	1	1	1	10
128768	1	1	0	5
456279	2	1	1	10
863981	1	1	1	10
230063	2	1	1	10
936266	1	1	1	10
202904	1	1	1	10
737982	1	1	1	10
628437	1	1	0	5
666790	1	1	1	10
539532	2	1	1	5
636688	2	1	1	10
754544	1	1	1	8
397603	1	1	1	10
180643	1	1	1	9
755693	1	1	1	7
882422	2	1	1	10
918135	1	1	1	10
811432	1	1	1	10
258455	1	1	1	9
762057	2	1	1	9
524926	1	1	1	8
161155	1	1	0	1
353604	1	1	1	10
301209	1	1	1	10
402239	1	1	1	10
605406	2	1	1	10
846237	1	1	1	10
104968	1	1	1	10
815237	1	1	1	10
270563	1	1	1	10
881271	1	1	1	10
892981	1	1	1	10
595388	1	1	1	10
322282	1	1	1	10
177964	1	1	1	10
973832	1	1	1	10
262653	1	1	1	10
118294	1	1	1	10
270420	2	1	1	10
702026	1	1	1	10
175931	1	1	1	7
859387	1	1	1	10
787736	1	1	1	10
654474	1	1	1	10
189581	1	1	1	10
919767	1	1	1	8
364020	1	1	1	10
205034	1	1	1	10
674955	1	1	1	10
407053	1	1	1	9
807024	1	1	1	10
285499	1	1	1	8
725025	1	1	1	10
493614	1	1	1	1
805108	2	1	1	10
438370	2	1	1	10
604741	2	1	1	10
848448	1	1	1	10
349231	2	1	1	10
380955	1	1	1	10
696681	1	1	1	10
518929	1	1	1	10
736498	1	1	1	10
275156	1	1	1	10
138082	1	1	1	10
204707	88	1	0	5
816642	1	1	1	9
108745	1	1	1	4
599024	1	1	1	10
494824	1	1	1	10
182153	1	1	1	10
289411	1	1	1	10
431605	2	1	1	10
384698	2	1	1	5
165407	2	1	1	10
241525	2	1	1	10
346485	1	1	1	8
201685	1	1	1	9
351773	1	1	1	10
642571	1	1	1	10
908958	1	1	1	10
967371	1	1	1	10
583069	1	1	1	10
780703	1	1	1	7
990836	1	1	1	10
189915	1	1	1	10
595214	1	1	1	9
416891	2	1	1	8
832894	1	1	1	10
168466	1	1	1	10
342485	88	1	1	9
467886	1	1	1	5
126247	1	1	1	8
518675	1	1	1	10
177625	1	1	1	9
525675	1	1	1	10
389722	1	1	1	10
303235	1	1	1	10
100994	1	1	1	10
550819	2	1	1	10
344076	1	1	1	10
550386	1	1	1	10
589123	88	1	1	10
205050	88	1	1	10
736015	1	1	1	10
663786	1	1	1	10
230748	1	1	1	10
864958	1	0	1	1
418114	1	1	1	6
123756	1	1	1	10
634063	1	1	1	10
471204	1	1	1	9
291696	1	1	1	9
384953	1	1	1	8
413400	1	1	1	5
374076	1	1	1	10
694973	1	1	1	10
227361	88	1	1	10
314983	2	1	1	10
186327	1	1	1	10
162964	1	1	1	10
566448	1	1	1	10
649617	1	1	1	10
213172	1	1	1	10
354695	1	1	1	9
996293	1	1	1	8
417884	1	1	0	7
653177	1	1	1	10
965880	1	1	1	10
461143	1	1	1	10
742885	2	1	1	10
725596	2	1	1	10
406538	1	1	0	1
544964	1	1	1	8
676260	1	1	1	10
353299	1	1	1	10
722400	1	1	1	10
266292	2	1	1	9
753147	1	1	1	9
184095	1	1	1	9
171366	1	1	0	10
189592	1	1	1	10
964767	2	1	1	10
546690	1	1	1	10
720029	1	1	1	9
628108	1	1	1	10
878355	1	1	1	10
691747	2	1	1	8
850503	2	1	1	10
702279	2	1	1	10
147943	1	1	1	6
333365	1	1	1	10
530638	1	1	1	10
734483	1	1	1	9
353630	1	1	1	6
988811	1	1	1	10
131722	1	1	1	8
888351	1	1	0	1
458262	1	1	1	10
753458	2	1	1	10
576226	1	1	1	10
851933	1	1	1	10
402577	1	1	1	10
511873	1	1	1	8
909773	1	1	1	10
714852	1	1	1	10
222053	1	1	1	10
929522	1	1	1	10
554469	1	1	1	10
570659	1	1	1	10
409127	1	1	1	10
865088	2	1	1	10
349492	2	1	1	10
666605	1	1	1	10
119794	1	1	1	9
326629	2	1	1	10
797560	1	1	1	10
470565	1	1	1	10
594401	88	1	1	10
217531	2	1	1	10
905634	1	1	1	8
298017	1	1	1	10
935529	1	1	1	10
596923	1	0	1	10
788982	1	1	1	9
580848	1	1	1	10
616666	1	1	1	10
501398	1	1	1	9
470074	1	1	1	10
804064	1	1	1	10
602075	1	1	1	10
936725	1	1	1	9
240506	1	1	1	4
456238	1	1	1	9
472208	1	1	1	10
141941	2	1	1	10
700672	1	1	1	8
792163	1	1	1	1
401514	1	1	1	9
556851	1	1	1	9
260951	1	1	1	10
624995	1	1	1	10
666244	1	1	1	10
374332	2	1	1	10
602417	2	1	1	10
365658	1	1	1	10
711059	2	1	1	10
579897	2	1	1	10
615795	1	1	1	7
413289	1	1	1	8
184857	1	1	1	9
335970	1	1	1	10
661854	1	1	1	10
300495	1	1	1	7
563891	1	1	1	8
880444	1	1	1	10
194159	1	1	1	10
999128	1	1	1	10
935720	1	1	1	10
744533	1	1	1	10
373371	1	1	1	9
338401	88	1	1	8
407153	1	1	1	10
858835	1	1	1	10
605519	2	1	1	10
583410	1	1	1	9
781799	2	1	1	10
396415	2	1	1	10
692594	2	1	1	10
620535	2	1	1	9
982797	2	1	1	10
589154	1	1	1	7
696684	1	1	1	9
375849	1	1	1	8
549759	1	1	1	10
402164	2	1	1	10
171635	1	1	1	10
803077	1	1	1	10
718706	2	1	1	8
561390	2	1	1	5
603376	1	1	1	8
963228	1	1	1	10
166424	1	1	1	10
236594	1	1	1	10
394053	1	1	1	10
357841	1	1	1	10
283550	1	1	1	8
559110	1	0	1	8
379035	1	1	1	10
585706	1	1	1	10
879508	1	1	1	8
707545	88	1	1	10
961197	1	1	1	10
390839	1	1	1	10
903595	1	1	1	10
918359	1	1	1	8
653687	1	1	1	1
954490	88	1	1	9
118355	1	1	1	10
668798	1	1	1	8
400610	1	1	1	10
133334	1	1	1	10
133420	1	1	1	8
542043	1	1	1	10
147055	1	1	1	10
767336	1	1	1	10
526886	1	1	1	10
273313	2	1	1	10
687357	2	1	1	10
442424	1	1	1	9
433397	1	1	1	10
684228	2	1	1	10
804341	1	1	1	10
694063	2	1	1	10
407766	1	1	1	10
566037	1	0	0	1
977251	1	0	0	3
223923	1	1	1	10
577052	1	1	1	10
334320	1	1	0	6
460199	1	1	1	10
378538	1	1	1	10
568272	2	1	1	10
808481	1	1	1	10
880401	1	1	1	10
546443	1	1	1	10
353097	1	1	1	9
898151	2	1	1	10
117610	88	1	1	6
931278	1	1	1	10
260578	1	1	1	10
397921	1	1	1	8
104242	1	1	1	10
793979	1	1	1	9
637465	1	1	1	10
604020	1	1	1	4
993095	1	1	1	8
304530	1	1	1	10
972852	88	1	1	10
282768	1	1	1	9
901634	1	1	1	10
620177	1	1	1	10
482387	1	1	1	9
714670	1	1	1	10
760911	1	1	1	8
355450	2	1	1	10
171948	1	1	1	8
823717	2	1	1	10
819363	1	1	1	7
632234	1	1	1	8
233631	2	1	1	10
198616	1	1	0	5
290052	1	1	1	10
976939	1	1	1	10
715558	1	1	1	10
336478	1	1	1	10
606653	1	1	1	10
606488	1	1	1	9
940739	1	1	1	6
228452	2	1	1	7
458617	1	1	1	10
133867	1	1	1	10
765738	1	1	1	10
518216	1	1	1	10
478199	1	1	1	10
907696	1	1	1	10
478375	1	1	1	10
624264	1	1	1	8
265570	1	1	1	10
464188	88	1	1	6
758173	1	1	1	10
120581	1	1	1	10
171689	1	1	1	10
918801	1	1	1	9
813180	1	1	1	10
220143	2	1	1	10
412964	1	1	1	10
928385	88	1	1	8
368497	1	1	1	10
677454	1	1	1	10
649150	1	1	1	9
991659	1	1	1	10
465381	2	1	1	10
258142	1	1	1	10
695454	1	1	1	1
139009	1	1	1	10
480515	2	1	1	10
176049	1	0	1	10
355829	1	1	1	9
851721	1	1	1	4
891029	1	1	1	10
424647	1	1	1	6
849455	1	0	1	7
579356	1	1	0	10
451223	1	1	1	8
812166	1	1	1	10
164376	1	1	1	9
618960	1	1	1	10
847394	1	1	1	10
473884	1	1	1	10
159206	88	1	1	9
131527	2	1	1	10
633390	1	1	0	8
418367	1	1	1	10
801934	1	1	1	10
934661	1	1	1	10
491534	1	1	1	7
842173	1	1	1	8
904071	1	1	1	8
309772	1	1	1	5
337244	1	1	1	9
935063	1	1	1	7
573729	1	1	1	8
467632	1	1	1	8
325387	1	1	1	8
234703	1	1	1	10
201177	1	1	1	10
747498	2	1	1	10
345501	1	1	1	10
502130	1	1	1	10
215422	1	1	1	10
106545	1	1	1	10
202571	1	1	1	10
423822	1	1	1	10
864358	1	1	1	10
349856	88	0	1	7
673670	88	0	1	7
592778	1	1	1	10
715954	1	1	1	7
315674	88	1	1	10
923618	1	1	1	8
460462	1	1	1	9
740576	2	1	1	10
564563	1	1	1	10
118147	1	1	1	10
944317	1	1	1	10
444771	1	1	1	10
463418	1	1	1	7
606631	1	1	1	10
939227	1	1	1	10
524478	1	1	1	10
304163	1	1	1	1
728107	2	1	1	9
107027	1	1	1	6
844876	1	1	1	10
476086	1	1	1	1
947904	88	1	1	10
185406	1	0	1	10
225919	1	1	0	1
716365	1	1	1	10
654592	88	1	1	1
499140	1	0	1	10
814714	1	1	1	10
210923	1	1	1	10
418395	1	1	1	10
327366	1	1	1	9
885395	1	1	1	10
164495	2	1	1	10
395877	1	1	1	10
976519	1	1	1	10
209041	1	1	1	9
988879	1	1	1	10
913562	1	1	1	10
205703	2	1	1	5
686525	1	1	1	10
240799	1	1	1	10
939527	1	1	1	9
542389	1	1	1	10
261692	1	1	1	10
153956	1	1	1	9
898552	1	1	1	10
907372	2	1	1	10
934910	1	1	1	10
206838	2	1	1	10
533859	2	1	1	10
324786	2	1	1	10
976847	1	1	1	9
209977	1	1	1	9
971528	2	1	1	10
521629	1	1	1	10
912633	1	1	1	7
703917	2	1	1	10
242074	1	1	1	10
176243	1	1	1	9
682439	1	1	1	10
848833	1	1	1	10
472159	1	1	1	10
283575	1	1	1	10
928886	1	1	1	10
695156	1	1	1	10
690509	1	1	1	9
687121	2	1	1	7
765765	1	1	1	10
336574	1	1	1	6
120263	88	1	1	10
854062	2	1	1	8
535762	2	1	1	8
215971	1	1	1	10
341947	1	1	1	8
662305	1	1	1	10
457016	2	1	1	6
659429	1	1	1	9
726295	1	1	1	10
567948	1	1	1	10
251581	1	0	1	7
333957	2	1	1	10
181616	1	1	0	4
707866	1	1	1	10
251985	2	1	1	9
970599	2	1	1	10
147623	1	1	1	7
598217	1	1	1	10
470702	1	1	1	10
786252	1	1	1	9
855578	1	1	1	8
520835	1	1	1	7
738021	1	1	1	10
704340	2	1	1	10
747071	2	1	1	10
429375	2	1	1	10
208571	1	1	1	10
475852	1	1	1	9
174126	1	1	1	10
689762	1	1	1	10
834731	1	1	1	8
994515	1	1	1	10
970278	1	1	1	10
608107	1	1	1	10
695342	1	1	1	10
346002	1	1	1	9
206465	1	1	1	10
868878	1	1	1	10
488124	2	1	1	10
726027	1	1	1	8
917843	1	1	1	10
855875	1	1	1	10
663301	1	1	1	10
128448	1	1	1	10
863323	1	1	1	10
347659	1	1	1	10
513926	1	1	1	10
630686	1	1	1	10
171914	1	1	1	7
271451	88	1	1	10
115140	1	0	1	10
251215	1	1	0	10
160307	1	1	1	10
374758	1	1	1	10
942132	1	1	1	10
926130	1	0	1	10
549826	1	1	1	10
299086	1	1	1	10
357159	2	1	1	10
883029	1	1	1	10
297923	1	1	1	10
749074	1	1	1	10
317051	2	1	1	10
894918	1	1	1	10
724318	2	1	1	10
976595	1	1	1	10
845245	1	1	1	10
429967	88	1	1	5
503173	1	1	1	10
880680	1	1	1	1
650048	1	1	1	10
397397	1	1	1	10
716668	1	1	1	10
403365	2	1	1	2
794591	1	1	1	10
501662	1	1	1	10
466985	1	1	1	9
261377	1	0	1	7
132941	1	1	1	10
670727	1	1	1	10
292343	1	1	1	10
823752	2	1	1	8
225294	1	1	1	10
117438	2	1	1	10
167799	1	1	1	1
382094	2	1	1	10
340482	1	1	1	10
871713	1	1	1	10
949260	2	1	1	8
226512	1	1	1	6
257142	88	1	1	10
127534	1	1	1	8
940242	1	1	1	8
178143	1	1	1	10
960716	1	1	1	9
740495	1	1	0	10
884263	2	1	1	9
627902	1	1	0	8
394491	1	1	1	10
726953	1	1	1	10
272990	2	1	1	9
342143	1	1	1	10
743463	1	1	0	9
445984	1	1	1	6
323314	1	1	1	9
387372	1	1	1	9
389718	2	1	1	10
172647	1	1	1	10
731989	2	1	1	10
827425	1	1	1	10
120982	1	1	1	10
405694	1	1	1	10
121896	1	1	1	10
575843	88	1	1	8
225982	1	1	1	10
645828	1	1	1	10
143078	1	1	1	10
701185	2	1	1	10
402266	1	1	1	10
277642	1	1	1	10
452336	2	1	1	10
284400	1	1	1	10
464648	1	1	1	10
552319	2	1	1	10
612598	1	1	1	6
763305	1	1	1	10
842006	2	1	1	10
570034	1	1	1	10
270009	1	1	1	10
358589	1	1	1	10
[truncated: 566 more rows]
