# Supplementary material for: Patient experience and healthcare utilization for a COVID-19 telemedicine home monitoring program offered in English and Spanish
Source: PLoS One. 2022 Jun 30;17(6):e0270754. doi: 10.1371/journal.pone.0270754 (PMC9246185; doi:10.1371/journal.pone.0270754)
Supplement: S2 Data — (ZIP) [file pone.0270754.s002.zip › TelehealthManuscript_UtilizationData.csv]

STUDY_ID	AGE	ENCOUNTER_SETTING	SEX	PREFERRED_LANGUAGE	PRIMARY_RACE	ETHNICITY	PAYOR_TYPE	FEVER	COUGH	SHORTNESS_OF_BREATH	CHILLS	NAUSEA_OR_VOMITING	HEADACHE	MYALGIA	RHINORRHEA	SORE_THROAT	WHEEZING	LYMPHADENOPATHY	INF_COVID_STATUS	PSI_SCORE	CaseControl	COMPLIANCE_14DAY	CURRENT_SMOKE	POST7_ED_ANY	POST30_ED_ANY	POST7_OP_ANY	POST30_OP_ANY	POST7_PCP_ANY	POST30_PCP_ANY	PS_WGT
3745596	76	3	2	1	6	2	5	0	0	0	0	0	0	0	0	0	0	0	1	66	0		0	0	0	0	1	0	0	0.119081431
3666506	76	3	2	1	6	2	5	0	0	0	0	0	0	0	0	0	0	0	1	76	0		0	0	0	0	1	0	1
5716274	23	3	2	1	3	2	3	1	0	0	0	0	0	0	0	1	0	0	1	13	0		0	0	0	0	0	1	1	0.071372178
5196294	26	1	2	1	3	2	4	0	0	0	0	0	0	0	0	0	0	0	1	16	0		1	0	0	0	0	0	0	0.379325955
3494782	38	3	1	1	6	2	2	0	0	0	0	0	0	0	0	0	0	0	1	38	0		1	0	0	0	0	0	0	1.117869088
4164473	22	3	2	1	6	2	2	0	0	0	0	0	0	0	0	0	0	0	1	12	0		1	0	0	0	0	0	0
5370581	50	3	2	1	6	2	2	0	0	0	0	0	0	0	0	0	0	0	1	40	0		1	0	0	0	0	0	0	0.094709891
5357583	18	3	2	1	6	2	2	0	1	0	0	0	0	0	0	0	0	0	1	8	0		0	0	0	0	0	0	0	0.294294943
5334196	46	4	1	1	6	2	2	1	1	0	0	0	0	0	0	0	0	0	1	46	0		0	0	0	0	0	0	0
4651402	25	1	1	1	6	2	4	1	1	1	0	0	0	0	0	0	0	0	1	25	0		1	0	0	0	0	0	0	1.088222496
5741607	75	4	2	1	6	2	5	0	0	1	0	0	0	0	0	0	0	0	1	65	0		0	0	0	0	1	0	1
4529224	58	3	1	1	6	2	2	1	0	1	0	0	0	0	0	0	0	0	1	58	0		0	1	1	1	1	0	0
1947658	64	3	1	1	6	2	2	0	0	1	0	0	0	0	0	0	0	0	1	74	0		0	0	0	0	0	0	0
1987465	45	1	2	1	6	2	4	1	1	0	0	0	0	0	0	0	0	0	1	35	0		1	1	1	1	1	0	0	0.390040134
40342	86	3	2	1	6	2	5	0	0	0	0	0	0	0	0	0	0	0	1	86	0		0	0	0	0	1	0	0
319141	62	1	1	1	3	2	5	0	1	1	0	0	0	0	0	0	0	0	1	92	0		0	1	1	0	0	0	0	5.356134635
5842231	49	3	2	1	6	2	3	0	1	0	1	0	0	0	0	1	0	0	1	39	0		0	0	0	0	0	0	0	0.162304637
4782309	70	3	1	1	6	2	5	1	1	1	0	0	0	0	0	0	0	0	1	70	0		0	0	1	0	1	1	1	13.16162504
2073410	58	3	1	1	6	2	2	1	1	1	0	0	1	0	1	0	0	0	1	58	0		0	0	0	0	0	0	0	1.184570856
3397644	68	3	2	1	1	2	5	0	1	0	0	0	0	0	0	0	0	0	1	78	0		0	0	0	0	1	0	1
3388422	70	3	2	1	6	2	1	0	0	1	0	0	0	0	0	0	0	0	1	90	0		0	0	0	1	1	0	0	2.085943332
3473330	39	3	2	1	6	2	2	0	1	1	0	0	0	0	0	0	0	0	1	29	0		0	0	0	0	0	0	0
5700492	74	3	2	1	6	2	5	0	0	0	0	0	0	0	0	0	0	0	1	94	0		0	0	0	1	1	0	0
2951773	34	3	1	1	6	2	2	0	0	0	0	0	0	0	0	0	0	0	1	34	0		0	0	0	0	0	0	0	0.07777266
3837942	78	3	1	1	6	2	5	0	0	0	0	0	0	0	0	0	0	0	1	88	0		0	0	0	0	1	0	0	1.584567711
5629849	67	3	1	88	2	2	5	0	0	0	0	0	0	0	0	0	0	0	1	67	0		0	0	0	0	0	0	0
5054434	41	1	2	1	6	2	2	1	1	0	0	0	0	1	0	0	0	0	1	31	0		0	0	0	0	0	0	0	2.608890325
2813339	39	1	2	1	6	2	4	0	1	0	0	0	0	0	0	1	0	0	1	59	0		0	0	1	0	1	0	0	0.68446265
5302733	54	3	2	1	6	2	2	0	1	0	0	0	0	0	0	0	0	0	1	54	0		0	0	0	0	0	1	1	0.357551806
2711207	42	3	2	1	6	2	2	0	0	0	0	0	0	1	0	0	0	0	1	32	0		0	0	0	1	1	0	0	0.113695139
5267990	60	3	1	1	2	2	2	1	0	0	0	0	0	1	0	0	0	0	1	100	0		0	0	0	1	1	0	0
366614	60	3	1	1	4	1	4	0	0	1	0	0	0	0	0	0	0	0	1	90	0		0	0	0	0	1	0	0
2483873	75	3	1	1	99	99	5	0	0	0	0	0	0	0	0	0	0	0	1	105	0		0	0	0	0	1	0	0
1175116	22	3	2	1	99	2	2	0	1	1	0	0	0	0	0	1	0	0	1	12	0		0	0	0	0	0	0	0	0.066857924
2896389	58	1	2	1	3	2	6	1	1	1	0	0	0	0	0	0	0	0	1	48	0		0	0	0	0	0	1	1	4.396848154
3884017	66	3	2	1	6	2	5	0	0	0	0	0	0	0	0	0	0	0	1	56	0		1	0	0	0	0	0	0	0.176466241
2595636	64	4	2	1	6	2	2	0	0	0	0	1	0	0	0	0	0	0	1	54	0		0	0	0	0	0	0	0
3824428	47	3	1	1	6	2	2	0	0	0	0	0	0	0	0	0	0	0	1	47	0		1	0	0	0	1	0	1	0.094761084
1168995	23	3	2	1	6	2	2	1	1	0	0	0	0	0	0	1	0	0	1	13	0		0	0	0	0	0	0	0
3771807	64	3	1	1	6	2	2	0	0	0	0	0	0	0	0	0	0	0	1	64	0		0	0	0	0	0	0	0
3575595	29	3	1	1	6	2	2	0	0	0	0	0	0	0	0	0	0	0	1	59	0		0	0	0	0	1	0	1
3510124	61	3	2	1	6	2	5	0	0	0	0	0	0	0	0	0	0	0	1	61	0		0	0	0	0	0	1	1
4576074	30	1	2	1	6	2	2	0	0	0	0	1	0	0	0	0	0	0	1	20	0		0	1	1	0	1	0	1	0.38161808
1154285	23	3	2	1	6	2	6	0	0	1	0	0	0	0	0	1	0	0	1	13	0		0	0	0	0	1	0	0
3133056	73	3	2	1	6	2	5	0	0	0	0	0	0	0	0	0	0	0	1	63	0		0	0	0	1	1	0	1	0.046342549
449988	55	3	1	1	4	1	1	1	0	0	1	0	0	0	0	0	0	0	1	55	0		0	0	0	0	1	1	1	0.611066211
2755873	23	1	2	1	6	2	2	1	0	0	0	0	0	0	1	0	0	0	1	13	0		0	0	0	0	0	0	0	0.646827978
565436	49	4	2	1	4	1	2	1	0	1	0	1	0	0	1	1	0	0	1	39	0		0	0	0	0	0	0	0	0.346779422
1083273	26	4	2	1	6	2	6	1	1	1	0	0	0	0	1	1	0	0	1	16	0		0	0	0	0	1	0	1
118767	76	2	1	88	2	2	2	0	1	0	0	0	0	0	0	0	0	0	1	76	0		0	0	1	0	1	1	1	0.180158275
2463529	66	2	2	1	2	2	5	0	0	1	0	0	0	0	0	0	0	0	1	106	0		0	0	0	0	0	0	0
5425705	78	2	1	1	6	2	5	1	0	1	1	0	0	0	0	0	0	0	1	88	0		0	0	0	0	0	0	0
1780147	66	2	1	1	6	2	5	1	1	1	0	0	0	0	1	0	0	0	1	86	0		0	0	1	0	1	0	0	1.097274971
4185336	81	2	1	1	6	2	5	0	0	0	0	0	0	0	0	0	0	0	1	121	0		0	0	0	0	0	0	0
5432004	63	2	2	1	6	2	2	0	1	1	0	0	0	0	0	0	0	0	1	73	0		1	0	1	0	0	0	0
3814794	65	2	1	1	4	1	2	0	1	0	0	0	0	0	0	0	0	0	1	95	0		1	0	0	1	1	1	1
3030975	73	2	2	1	6	2	5	1	0	1	0	0	0	0	0	0	0	0	1	73	0		0	0	0	0	1	0	1
3169687	84	2	1	1	6	2	5	0	0	1	0	0	0	0	0	0	0	0	1	164	0		0	0	0	0	1	0	1
1627482	61	2	2	1	4	1	4	0	0	0	0	1	0	0	0	0	0	0	1	91	0		0	0	1	1	1	1	1	0.777486946
419295	57	2	2	2	4	1	4	0	0	0	0	0	0	0	0	0	0	0	1	47	0		0	0	1	0	0	0	0	0.527630031
1602155	72	2	2	1	6	2	5	0	1	1	0	0	0	0	0	1	0	0	1	112	0		0	0	0	1	1	1	1
5642225	61	2	1	1	6	2	5	0	0	0	0	0	0	0	0	0	0	0	1	101	0		0	0	0	0	1	0	0
4717196	80	2	1	1	2	2	5	0	0	0	0	0	0	0	0	0	0	0	1	110	0		0	0	0	0	1	0	0
4914072	66	2	2	1	6	2	5	0	1	1	0	0	0	0	0	0	0	0	1	116	0		0	0	0	0	1	0	0	0.298745055
78451	80	2	1	1	4	1	3	0	0	1	0	0	0	0	0	0	0	0	1	80	0		0	0	0	0	1	0	0
5058112	62	2	1	1	6	2	2	1	1	0	0	0	0	0	0	1	0	0	1	82	0		0	0	0	0	0	0	1
412108	57	2	2	1	2	2	2	1	1	1	0	0	0	0	0	0	0	0	1	87	0		0	0	1	0	0	0	0
4206813	62	2	1	1	6	2	2	0	0	0	0	1	0	0	0	0	0	0	1	72	0		0	0	0	0	1	0	1
903217	34	2	2	1	3	2	2	0	0	0	0	0	0	0	0	0	0	0	2	24	0		0	0	0	0	0	0	0	5.055144245
2089812	29	2	2	1	4	1	4	1	1	0	0	0	0	0	0	1	0	0	2	19	0		0	0	0	0	0	0	0	5.659093513
1905350	70	2	2	1	6	2	5	1	1	1	0	0	0	0	0	0	0	0	2	80	0		0	0	0	1	1	0	0
3855538	27	2	2	1	4	1	4	1	1	1	0	0	0	0	0	1	0	0	2	57	0		0	0	0	0	0	0	0
998021	30	2	2	1	6	2	2	0	0	0	0	0	0	0	0	0	0	0	1	30	0		0	0	0	0	0	0	0
5070908	73	2	1	1	6	2	88	0	1	0	0	0	0	0	0	0	0	0	1	143	0		0	0	0	0	0	0	0	0.300400322
4038861	27	2	1	1	6	2	4	0	0	0	0	0	0	0	0	0	0	0	1	27	0		0	0	0	0	0	0	0	0.128125221
3379117	35	2	2	2	4	1	4	0	0	0	0	0	0	0	0	0	0	0	1	35	0		0	0	0	0	0	0	0
3612640	89	2	2	1	6	2	5	1	0	1	0	0	0	0	0	0	0	0	1	121	0		0	0	0	0	0	0	0	1.602431183
333094	61	2	1	1	1	2	4	1	1	1	0	0	0	0	1	0	0	0	1	81	0		1	0	0	0	0	0	0
5696629	69	2	2	1	6	2	2	1	1	1	0	0	0	0	0	0	0	0	1	139	0		0	0	0	0	0	0	0
5135097	84	2	1	1	6	2	5	0	0	1	0	0	0	0	0	0	0	0	1	114	0		0	0	0	0	0	0	0	1.344771817
4489923	68	2	2	1	6	2	5	0	1	1	0	0	0	0	0	0	0	0	1	68	0		0	0	0	0	0	0	0
4683642	72	2	2	1	6	2	5	1	1	1	0	0	0	0	0	0	0	0	1	72	0		0	0	0	0	0	0	0
5023419	35	2	2	1	6	2	1	0	0	0	0	0	0	0	0	0	0	0	1	25	0		0	0	0	0	0	0	0
5871750	89	2	2	1	6	2	5	0	0	1	0	0	0	0	0	0	0	0	1	134	0		0	0	0	0	0	0	0
3294287	68	2	1	1	6	2	5	0	0	1	0	0	0	0	0	0	0	0	1	178	0		0	0	0	0	0	0	0
2193097	51	2	2	1	2	2	5	0	0	1	0	0	1	0	0	0	0	0	1	71	0		0	0	0	0	0	0	0	0.303869888
5407473	86	2	2	1	6	2	5	1	1	1	0	0	0	0	0	0	0	0	1	86	0		0	0	0	0	0	0	0
595787	47	2	1	1	6	2	2	0	1	1	0	0	0	0	0	0	0	0	1	97	0		0	0	0	0	0	0	0
5200571	87	2	1	1	6	2	5	1	0	0	0	0	0	0	0	0	0	0	1	157	0		0	0	0	0	0	0	0
480745	54	4	1	1	6	2	2	1	1	1	0	0	0	0	0	1	0	0	2	54	0		0	0	0	0	0	0	0
5775285	32	1	2	1	3	2	88	1	1	1	0	0	0	0	0	0	0	0	2	22	0		1	0	0	0	0	0	0	10.31728724
4052317	50	1	2	1	6	2	5	0	1	1	0	0	0	0	0	0	0	0	2	60	0		0	0	0	0	0	0	0
3244473	67	3	1	1	6	2	5	0	0	0	0	0	0	0	0	0	0	0	1	67	0		0	0	0	0	0	0	0
4758568	41	3	2	1	6	2	4	0	1	1	0	0	0	0	0	0	0	0	1	31	0		1	0	0	0	0	0	0	0.243334302
5807467	55	4	2	1	6	2	2	1	1	1	0	0	0	0	1	1	0	0	1	45	0		0	0	0	0	0	0	0	0.07810005
3360471	40	3	1	1	6	2	4	0	0	0	0	0	0	0	0	0	0	0	1	40	0		1	0	0	0	0	0	0	0.089561237
5574249	61	4	2	1	99	2	2	1	1	1	0	0	0	0	0	1	0	0	1	81	0		0	0	0	0	0	0	0
5780625	23	3	2	1	6	2	2	0	1	0	0	0	0	0	0	1	0	0	1	13	0		0	0	0	0	0	0	0	0.099942181
4271916	53	3	1	1	6	2	2	1	1	0	0	0	0	0	1	0	0	0	1	53	0		0	0	0	0	0	0	0	0.592648691
4453431	42	3	1	1	6	2	2	1	0	0	0	0	0	0	0	0	0	0	1	42	0		0	0	0	0	0	0	0	0.25776553
3787768	27	3	2	1	4	1	2	0	0	0	0	1	0	1	0	1	0	0	1	17	0		0	0	0	0	0	0	0	0.077727528
3491509	24	4	2	1	6	2	2	1	1	1	0	0	0	0	0	1	0	0	1	14	0		0	0	0	0	0	0	0	0.232561096
3924266	24	3	2	1	6	2	2	0	1	0	0	0	0	0	0	0	0	0	1	14	0		0	0	0	0	0	0	0	0.070360232
1629500	24	3	1	1	6	2	4	0	0	0	0	0	0	0	0	0	0	0	1	24	0		0	0	0	0	0	0	0	0.046866376
3803273	51	3	2	1	6	2	2	0	0	0	0	0	0	0	0	1	0	0	1	41	0		0	0	0	0	0	0	0	0.094401675
2261530	37	3	2	1	4	1	88	0	1	0	1	0	0	0	0	0	0	0	1	27	0		0	0	0	0	0	0	0
4928405	51	3	2	1	6	2	4	1	1	1	0	0	0	0	0	0	0	0	1	41	0		0	0	0	0	0	0	0
324606	62	4	1	1	2	2	2	1	0	0	0	1	0	0	0	0	0	0	1	62	0		0	0	0	0	0	0	0
954556	32	3	2	1	6	2	2	1	0	0	0	0	0	0	0	0	0	0	1	22	0		0	0	0	0	0	0	0	0.088676375
5151925	38	3	2	1	4	1	1	0	1	0	0	0	0	0	0	0	0	0	1	28	0		0	0	0	0	0	0	0	0.335597746
5079135	56	3	2	1	6	2	6	1	1	0	0	0	1	0	0	0	0	0	1	46	0		0	0	0	0	0	0	0	0.232622886
4463348	25	3	1	1	6	2	6	0	0	1	0	0	0	0	0	0	0	0	1	25	0		0	0	0	0	0	0	0	0.085306333
3939320	79	3	1	1	4	1	5	0	1	0	0	0	0	0	0	0	0	0	1	89	0		1	0	0	0	0	0	0	0.333241455
3888245	26	3	1	1	6	2	4	0	0	0	0	0	0	0	0	0	0	0	1	26	0		0	0	0	0	0	0	0
4081341	71	3	1	1	6	2	5	0	0	0	0	0	0	0	0	0	0	0	1	71	0		0	0	0	0	0	0	0
5261540	18	3	2	1	6	2	2	0	0	0	1	0	1	1	0	1	0	0	1	8	0		0	0	0	0	0	0	0
2287601	61	3	2	1	3	2	2	1	1	1	0	0	0	0	1	0	0	0	99	51	0		0	0	0	0	0	0	0	0.547846603
5355891	59	3	2	1	6	2	3	0	1	1	0	0	0	0	0	0	0	0	99	79	0		0	0	0	0	0	0	0	0.07421039
863733	36	3	1	99	2	2	2	0	0	0	0	0	0	0	0	0	0	0	99	36	0		0	0	0	0	0	0	0	0.023605407
452708	55	3	1	99	6	99	2	0	0	0	0	0	0	0	0	0	0	0	99	55	0		0	0	0	0	0	0	0
4619474	61	3	2	1	6	2	2	0	0	0	0	0	0	0	0	0	0	0	99	81	0		0	0	0	0	0	0	0	0.662537439
5438407	49	1	1	1	6	2	2	0	0	0	0	0	0	0	0	0	0	0	99	49	0		0	0	0	0	0	0	0	0.304396319
95149	78	3	2	1	6	2	5	0	0	0	0	0	0	0	0	0	0	0	99	78	0		0	0	0	0	0	0	0
5298815	37	3	2	1	6	2	2	0	0	0	0	0	0	0	0	0	0	0	99	27	0		0	0	0	0	0	0	0	0.966421608
4950170	47	3	2	1	6	2	2	1	1	1	0	0	0	0	0	1	0	0	99	37	0		0	0	0	0	0	0	0
4908364	70	3	2	1	6	2	5	0	0	0	0	0	0	0	0	0	0	0	99	60	0		0	0	0	0	0	0	0	0.688982345
5134255	62	3	1	1	6	2	2	0	0	0	0	0	0	0	0	0	0	0	99	92	0		0	0	0	0	0	0	0	0.062964281
3009543	51	3	1	1	6	2	2	0	0	0	0	0	0	0	0	0	0	0	99	51	0		0	0	0	0	0	0	0	0.056035629
3463749	79	1	1	1	6	2	5	0	0	0	0	0	0	0	0	1	0	0	99	129	0		0	0	0	0	0	0	0	0.629670468
2107474	65	3	1	1	6	2	88	0	0	0	0	0	0	0	0	0	0	0	99	95	0		0	0	0	0	0	0	0
2662103	45	3	2	1	6	2	2	0	0	0	0	0	0	0	0	0	0	0	99	35	0		0	0	0	0	0	0	0
1062766	27	3	1	1	2	2	4	0	1	1	0	0	0	0	0	0	0	0	99	27	0		0	0	0	0	0	0	0	0.70732421
4628684	59	3	1	1	6	2	88	0	0	0	0	0	0	0	0	0	0	0	99	99	0		0	0	0	0	0	0	0	0.073420453
3086225	52	3	2	88	2	2	2	0	0	0	0	0	0	0	0	0	0	0	99	42	0		0	0	0	0	0	0	0
5787801	48	3	2	1	6	2	2	0	0	0	0	0	0	0	0	0	0	0	99	68	0		0	0	0	0	0	0	0	0.053124548
2616465	31	3	2	1	6	2	2	0	0	0	0	0	0	0	0	0	0	0	99	21	0		0	0	0	0	0	0	0
5213186	67	3	2	1	6	2	5	0	0	0	0	0	0	0	0	0	0	0	99	57	0		0	0	0	0	0	0	0	0.671598419
572093	49	3	1	1	88	2	2	0	0	0	0	0	0	0	0	0	0	0	99	49	0		0	0	0	0	0	0	0	0.218419237
1142244	24	3	1	1	99	99	2	0	0	0	0	0	0	0	0	0	0	0	99	24	0		0	0	0	0	0	0	0	0.04549786
1982160	67	3	2	1	6	2	5	0	0	0	0	0	0	0	0	0	0	0	99	57	0		0	0	0	0	0	0	0
4425078	43	3	1	1	3	2	2	0	0	0	0	0	0	0	0	0	0	0	99	43	0		1	0	0	0	0	0	0
580099	49	3	1	1	6	2	2	0	0	0	0	0	0	0	0	0	0	0	99	49	0		0	0	0	0	0	0	0
2081621	49	3	1	1	88	2	2	0	0	0	0	0	0	0	0	0	0	0	99	49	0		0	0	0	0	0	0	0	0.037247621
4319571	41	3	2	1	99	2	2	0	0	0	0	0	0	0	0	0	0	0	99	31	0		0	0	0	0	0	0	0
4498567	36	3	2	1	6	2	5	0	0	0	0	0	0	0	0	0	0	0	99	26	0		0	0	0	0	0	0	0
2841097	48	3	1	1	6	2	6	0	0	0	0	0	0	0	0	0	0	0	99	78	0		0	0	0	0	0	0	0	0.036085758
2130159	34	1	2	1	6	2	4	0	0	0	0	0	0	0	0	0	0	0	99	24	0		1	0	0	0	0	0	0	0.148363566
5430096	84	3	2	1	6	2	5	0	0	0	0	0	0	0	0	0	0	0	99	104	0		0	0	0	0	0	0	0
3842718	26	3	1	1	6	2	4	0	0	0	0	0	0	0	0	0	0	0	99	26	0		0	0	0	0	0	0	0	0.033034589
5514974	60	3	2	1	6	2	2	0	0	0	0	0	0	0	0	0	0	0	99	50	0		0	0	0	0	0	0	0
3161293	59	3	1	1	88	2	2	0	0	0	0	0	0	0	0	0	0	0	99	59	0		0	0	0	0	0	0	0
2472007	66	3	2	1	4	1	5	0	0	0	0	0	0	0	0	0	0	0	99	56	0		0	0	0	0	0	0	0	0.098985568
2594323	67	3	2	1	6	2	2	0	0	0	0	0	0	0	0	0	0	0	99	87	0		0	0	0	0	0	0	0
4051089	42	3	1	1	2	2	2	0	0	0	0	0	0	0	0	0	0	0	99	42	0		0	0	0	0	0	0	0
5275083	28	3	2	1	6	2	2	0	0	0	0	0	0	0	0	0	0	0	99	18	0		0	0	0	0	0	0	0
3835598	40	3	2	1	6	2	2	0	0	0	0	0	0	0	0	0	0	0	99	30	0		0	0	0	0	0	0	0	0.0633652
4313320	60	3	2	1	3	2	2	0	0	0	0	0	0	0	0	0	0	0	99	50	0		0	0	0	0	0	0	0	0.129061141
3609160	76	3	1	1	2	2	5	0	0	0	0	0	0	0	0	0	0	0	99	86	0		0	0	0	0	0	0	0
3395190	39	3	2	1	6	2	2	0	0	0	0	0	0	0	0	0	0	0	99	29	0		0	0	0	0	0	0	0	0.069432164
1921072	57	3	2	1	6	2	2	1	0	0	0	0	0	0	0	0	0	0	99	47	0		0	0	0	0	0	0	0	0.22779385
271732	65	3	2	1	6	2	5	0	0	0	0	0	0	0	0	0	0	0	99	55	0		0	0	0	0	0	0	0	0.075843594
3459412	37	1	1	1	6	2	2	0	0	0	0	0	0	0	0	0	0	0	99	37	0		0	0	0	0	0	0	0	0.437388576
5141397	22	1	1	1	6	2	2	0	0	0	0	0	0	0	0	0	0	0	99	22	0		1	0	0	0	0	0	0	0.407343963
2635745	56	3	1	1	3	2	2	0	0	0	0	0	0	0	0	0	0	0	99	66	0		0	0	0	0	0	0	0	0.070033007
4107262	69	3	2	1	6	2	5	0	0	0	0	0	0	0	0	0	0	0	99	59	0		0	0	0	0	0	0	0
1871156	65	3	1	1	6	2	88	0	0	0	0	0	0	0	0	0	0	0	99	65	0		0	0	0	0	0	0	0	0.143080867
4533023	71	3	1	1	6	2	5	0	0	0	0	0	0	0	0	0	0	0	99	71	0		0	0	0	0	0	0	0
1957185	35	3	2	1	6	99	2	0	0	0	0	0	0	0	0	0	0	0	99	25	0		0	0	0	0	0	0	0	0.064575691
3155072	51	3	2	1	6	2	2	0	0	0	0	0	0	0	0	0	0	0	99	41	0		0	0	0	0	0	0	0	0.065993073
2569454	28	1	1	1	6	2	2	0	0	0	0	0	0	0	0	0	0	0	99	28	0		0	0	0	0	0	0	0	0.224804645
1131398	24	3	2	1	6	2	2	0	0	0	0	0	0	0	0	0	0	0	99	14	0		0	0	0	0	0	0	0	0.055010734
3942338	27	3	2	1	6	2	2	0	0	0	0	0	0	0	0	0	0	0	99	17	0		0	0	0	0	0	0	0
500160	53	1	2	1	6	2	4	0	0	0	0	0	0	0	0	0	0	0	99	43	0		1	0	0	0	0	0	0	0.096846082
4396410	31	3	2	1	6	2	2	0	0	0	0	0	0	0	0	0	0	0	99	21	0		0	0	0	0	0	0	0	0.068401217
2386916	52	3	1	1	6	2	2	0	0	0	0	0	0	0	0	0	0	0	99	72	0		1	0	0	0	0	0	0	0.07246752
5183346	61	3	2	1	6	2	2	0	0	0	0	0	0	0	0	0	0	0	99	51	0		0	0	0	0	0	0	0	0.234642983
5294653	34	1	2	1	6	2	4	0	0	0	0	0	0	0	0	0	0	0	99	24	0		1	0	0	0	0	0	0
1176637	22	1	2	1	99	99	6	0	0	0	0	0	0	0	0	0	0	0	99	12	0		0	0	0	0	0	0	0
3872217	49	3	2	1	6	2	4	0	0	0	0	0	0	0	0	0	0	0	99	39	0		0	0	0	0	0	0	0	0.084346521
4244438	87	2	1	1	6	2	2	1	0	1	0	0	0	0	0	0	0	0	99	137	0		0	0	0	0	0	0	0
4274802	55	2	1	1	6	2	4	1	0	0	0	0	0	0	0	0	0	0	99	85	0		1	0	0	0	0	0	0
5451999	69	2	2	1	6	2	5	0	1	1	0	0	0	0	0	0	0	0	99	149	0		0	0	0	0	0	0	0
124249	75	2	2	1	6	2	5	0	0	0	0	0	0	0	0	0	0	0	99	95	0		0	0	0	0	0	0	0	0.076562262
5201065	68	2	1	1	6	2	5	0	0	1	0	0	0	0	0	0	0	0	99	113	0		0	0	0	0	0	0	0
1895978	54	2	1	1	6	2	4	0	0	1	0	1	0	0	0	0	0	0	99	54	0		0	0	0	0	0	0	0	0.595026708
1255848	18	2	1	1	6	2	2	0	0	0	0	0	0	0	0	0	0	0	99	18	0		0	0	0	0	0	0	0
4994614	89	2	1	1	6	2	5	0	1	0	0	0	0	0	0	0	0	0	99	110	0		0	0	0	0	0	0	0	0.259829169
3760030	33	2	2	1	2	2	2	0	0	0	0	0	0	0	0	0	0	0	99	33	0		0	0	0	0	0	0	0
928623	33	2	1	99	6	2	88	0	0	1	0	0	0	0	0	0	0	0	99	33	0		0	0	0	0	0	0	0	0.037573366
2126647	69	2	1	1	6	2	5	0	0	0	0	0	0	0	0	0	0	0	99	69	0		0	0	0	0	0	0	0
4913365	78	2	2	1	6	2	5	0	0	1	0	0	0	0	0	0	0	0	99	98	0		0	0	0	0	0	0	0
2314821	22	2	2	1	1	2	4	0	0	0	0	0	0	0	0	0	0	0	99	12	0		1	0	0	0	0	0	0
4362909	21	2	2	1	6	2	4	0	0	0	0	0	0	0	0	0	0	0	99	21	0		0	0	0	0	0	0	0
2264556	29	2	2	1	6	2	2	0	0	0	0	0	0	0	0	0	0	0	99	29	0		0	0	0	0	0	0	0
1054085	28	2	2	1	99	2	3	0	0	0	0	0	0	0	0	0	0	0	99	28	0		0	0	0	0	0	0	0
4385341	89	2	2	1	6	2	5	0	0	0	0	0	0	0	0	0	0	0	99	131	0		0	0	0	0	0	0	0	0.29259006
3405547	68	2	1	1	6	2	5	1	0	0	0	0	0	0	0	0	0	0	99	78	0		0	0	0	0	0	0	0
5076914	80	2	1	1	6	2	5	0	0	0	0	0	0	0	0	0	0	0	99	80	0		0	0	0	0	0	0	0
1582330	33	2	2	1	6	2	2	0	0	0	0	0	0	0	0	0	0	0	99	23	0		0	0	0	0	0	0	0
4815500	86	2	1	1	6	2	5	0	0	0	0	0	0	0	0	0	0	0	99	126	0		0	0	0	0	0	0	0
902567	34	2	2	1	6	2	2	0	0	0	0	0	0	0	0	0	0	0	99	24	0		0	0	0	0	0	0	0
4421923	30	2	2	1	6	2	2	0	0	0	0	0	0	0	0	0	0	0	99	30	0		0	0	0	0	0	0	0
3563268	70	2	2	1	6	2	5	0	1	1	0	0	0	0	0	0	0	0	99	90	0		0	0	0	0	0	0	0
3794421	20	2	2	1	6	2	4	0	0	0	0	0	0	0	0	0	0	0	99	10	0		0	0	0	0	0	0	0
2078586	38	1	2	1	6	2	4	0	0	0	0	0	0	0	0	1	0	0	1	28	0		0	0	0	1	1	1	1
811155	38	3	2	1	6	2	2	0	0	1	0	0	0	0	0	0	0	0	1	28	0		0	0	0	0	0	0	0
1754634	60	3	2	1	4	1	2	0	0	0	0	0	0	0	0	0	0	0	1	50	0		0	0	0	0	0	0	0	0.11809974
2698530	37	3	1	1	3	2	6	0	1	0	0	0	0	0	0	0	0	0	1	37	0		0	0	0	0	0	0	0
2361098	55	3	2	1	6	2	5	1	0	0	0	0	0	0	0	0	0	0	1	55	0		0	0	0	0	0	0	0
5392830	18	1	1	1		2	4	0	0	0	0	0	0	0	0	0	0	0	1	18	0		0	0	0	0	0	0	0	0.385982403
2646987	38	3	1	1	6	2	2	0	0	0	0	0	0	0	0	0	0	0	1	38	0		0	0	0	0	0	0	0	0.506916789
15492	89	1	2	1	88	2	5	0	0	0	0	0	0	0	0	0	0	0	1	132	0		0	0	0	0	0	0	0
2435393	66	1	1	1	6	2	5	0	0	0	0	0	0	0	0	0	0	0	1	66	0		1	0	0	0	0	0	0	0.502206625
1951807	35	1	2	1	6	2	2	0	0	0	0	0	0	0	0	0	0	0	1	25	0		1	0	0	0	0	0	0
2082859	76	3	1	2	4	1	1	1	0	0	0	1	0	0	0	0	0	0	1	116	0		0	0	0	0	1	0	1	0.653598898
3933928	87	3	2	1	6	2	5	0	0	0	0	0	0	0	0	0	0	0	1	107	0		1	0	0	0	1	0	0	0.056387024
932954	33	3	2	1	4	1	2	0	0	0	0	0	0	0	0	0	0	0	1	23	0		0	0	0	0	0	0	0	0.096354458
5082115	73	1	1	1	6	2	5	0	0	0	0	0	0	0	0	0	0	0	1	73	0		0	0	0	0	0	0	0
2383477	39	3	2	1	6	2	4	0	1	0	0	0	0	0	0	1	0	0	1	29	0		0	0	0	0	1	0	1	0.123346718
2932425	28	1	2	1	6	2	4	1	0	0	0	1	0	0	0	0	0	0	1	18	0		0	0	0	0	0	0	0	0.570168201
3415092	29	3	2	1	88	2	2	0	1	0	0	0	0	0	0	0	0	0	1	19	0		0	0	0	0	1	0	1	0.229332478
5344684	55	3	1	1	6	2	1	0	1	0	0	0	0	0	1	0	0	0	1	85	0		0	0	0	0	0	0	0	0.879192205
712912	42	3	2	1	6	2	2	0	0	0	0	0	0	0	0	1	0	0	1	62	0		0	0	0	0	0	0	0	0.10532845
2374487	30	3	2	1	6	2	2	1	0	1	0	0	0	0	0	1	0	0	1	20	0		0	0	0	0	0	0	0
913537	33	3	2	1	2	2	2	0	0	0	0	0	0	0	0	0	0	0	1	23	0		0	0	0	0	0	0	0	0.028191303
3921117	57	3	1	1	6	2	2	1	0	0	1	1	0	0	0	0	0	0	1	67	0		0	0	0	0	0	0	0	1.045177884
4613592	71	3	1	1	6	2	5	0	0	1	0	0	0	0	0	0	0	0	1	81	0		0	0	0	0	0	0	0	0.90862475
2814515	77	1	1	1	6	2	5	0	1	1	0	0	0	0	0	0	0	0	1	87	0		1	0	0	0	0	0	0
4914285	40	1	1	1	6	2	2	0	0	0	0	0	0	0	0	1	0	0	1	40	0		0	0	0	0	0	0	0	0.268682096
5755145	88	3	1	1	6	2	5	0	0	1	0	0	0	0	0	0	0	0	1	98	0		0	0	0	0	0	0	0
3296538	30	3	1	1	6	2	2	0	1	1	0	0	0	0	0	1	0	0	1	30	0		1	0	0	0	0	0	0	0.079541489
5098597	39	4	1	1	6	2	2	1	1	0	0	0	0	0	0	1	0	0	1	39	0		0	0	0	0	0	0	0
3456238	28	3	2	1	6	2	2	0	0	0	0	0	0	0	0	0	0	0	1	18	0		0	0	0	0	0	0	0	0.069624022
4998133	75	3	2	1	6	2	5	1	0	0	0	0	0	0	0	0	0	0	1	65	0		0	0	0	0	0	0	0
2380818	50	3	2	1	4	1	4	0	0	0	0	0	0	0	0	0	0	0	1	40	0		1	0	0	0	0	0	0	0.320357204
954472	31	1	1	1	88	2	4	0	1	1	0	0	0	0	0	0	0	0	1	31	0		0	0	0	0	0	0	0	3.855919514
4686229	54	3	2	1	6	2	2	0	0	0	0	0	0	0	0	0	0	0	1	44	0		1	0	0	0	0	0	0	0.105630165
4904591	41	3	2	1	6	2	4	1	1	0	0	0	0	0	1	1	0	0	1	31	0		0	0	0	0	0	0	0	0.381874995
4333958	38	1	1	1	4	1	4	1	1	0	0	1	0	0	0	0	0	0	1	38	0		0	0	1	0	0	0	0	0.297731463
4141822	49	3	1	1	6	2	2	0	1	0	0	0	0	0	0	0	0	0	1	49	0		0	0	0	0	0	0	1	1.257725533
4211003	50	3	1	1	3	2	4	0	0	1	0	0	0	0	0	0	0	0	1	50	0		1	0	0	0	0	0	0	0.305158477
3122777	21	3	2	1	6	2	2	1	0	1	0	0	0	0	0	0	0	0	1	11	0		0	0	0	0	0	0	0	0.087813991
2324966	48	3	1	2	4	1	2	0	0	0	0	0	0	0	0	0	0	0	1	48	0		0	0	0	0	0	0	0
123563	75	3	2	1	6	2	1	0	0	0	0	1	0	0	0	0	0	0	1	65	0		0	0	0	0	0	1	1	0.351281444
2551316	25	3	1	1	6	2	88	0	0	0	0	0	0	0	0	0	0	0	1	25	0		0	0	0	1	1	1	1
229469	68	3	1	1	6	2	5	1	1	0	0	0	1	0	0	0	0	0	1	88	0		0	0	0	0	0	0	0
3434320	31	3	2	1	3	2	2	0	1	1	0	0	0	0	0	1	0	0	1	21	0		0	0	0	0	0	1	1
5127368	52	3	2	1	6	2	2	0	1	1	0	0	0	0	1	0	0	0	1	42	0		0	0	0	0	0	0	0	0.251779761
3817440	37	3	2	1	6	2	6	1	1	1	0	0	0	0	0	1	0	0	1	27	0		0	0	0	0	0	0	0
4681339	40	3	2	1	6	2	2	0	0	0	0	0	1	0	0	1	0	0	1	30	0		0	0	0	0	0	0	0	0.128229606
631711	46	3	2	1	4	1	1	0	1	0	0	0	0	0	0	1	0	0	1	36	0		0	0	0	0	0	0	0	0.74032488
4410559	36	3	2	1	6	2	88	0	0	0	0	0	0	0	0	0	0	0	1	26	0		0	0	0	0	0	0	0	0.079148955
2383296	56	1	2	1	6	2	4	0	1	0	0	0	0	0	1	1	0	0	1	86	0		0	0	0	0	0	0	0	0.299568416
2432633	27	1	2	1	6	2	4	1	1	1	0	0	0	0	1	0	0	0	1	17	0		1	0	0	0	0	0	0
5247284	77	3	1	1	6	2	5	1	1	1	0	0	0	0	0	1	0	0	1	87	0		0	0	0	0	0	0	0
872006	35	3	2	1	6	2	6	1	1	0	0	1	0	1	1	0	0	0	1	25	0		1	0	0	0	0	0	0
5236615	74	1	1	1	6	2	5	0	0	0	0	0	0	0	0	0	0	0	1	104	0		0	0	0	0	0	0	0	0.330215265
4240207	43	3	1	1	6	2	2	0	0	0	0	0	0	0	0	1	0	0	1	43	0		0	0	0	0	0	0	0	0.085936083
3767337	77	1	1	1	2	2	5	1	0	0	0	0	1	0	0	0	0	0	1	77	0		0	0	0	0	0	0	0	0.711961012
2203487	55	1	1	2	4	1	4	0	1	1	0	0	1	0	0	0	0	0	1	80	0		0	0	0	0	0	0	0	0.866713421
1808488	34	4	2	1	6	2	2	1	1	1	0	0	0	0	1	1	0	0	1	24	0		0	0	0	0	0	0	0
658447	44	1	1	1		2	4	0	1	0	0	0	0	0	0	1	0	0	1	54	0		0	0	0	0	0	0	0	0.602184095
4808160	22	1	2	1	6	2	4	0	0	0	0	0	0	0	0	0	0	0	1	22	0		0	0	0	0	0	0	0	0.159989235
5071318	71	1	1	1	6	2	5	0	0	0	0	0	0	0	0	0	0	0	1	71	0		1	0	0	0	0	0	0
2067371	75	1	2	1	6	2	5	0	0	1	0	0	0	0	0	0	0	0	1	125	0		0	0	0	0	0	0	0
4713486	56	3	2	1	6	2	2	0	0	0	0	0	1	0	0	0	0	0	1	46	0		0	0	0	0	0	0	0	0.063830288
2187754	42	3	1	1	6	2	4	0	1	0	0	0	0	0	0	0	0	0	1	42	0		1	0	0	0	0	0	0
3671368	29	1	2	1	6	2	6	0	0	1	0	0	0	0	0	0	0	0	1	19	0		0	0	0	0	0	0	0
5828139	40	3	2	1	6	2	2	1	0	0	0	0	0	0	1	1	0	0	1	30	0		0	0	0	0	0	0	0	0.111034809
1716264	55	1	1	1	4	1	5	1	1	0	0	0	0	0	0	1	0	0	1	55	0		0	0	0	0	0	0	0	0.263398954
2270215	33	3	1	1	6	2	2	1	1	1	0	0	0	0	1	1	0	0	1	33	0		0	0	0	0	0	0	0
2098823	25	1	1	1	4	1	2	0	0	0	0	1	0	0	0	0	0	0	1	25	0		0	0	0	0	0	0	0	0.535985457
262500	66	1	1	1	6	2	5	0	0	1	0	0	0	0	0	0	0	0	1	66	0		0	0	0	0	0	0	0
3732487	25	1	1	1	6	2	88	0	1	1	0	0	0	0	0	0	0	0	1	25	0		0	0	0	0	0	0	0
4746694	22	3	2	1	4	1	1	0	0	0	0	0	0	0	0	1	0	0	1	22	0		0	0	0	0	0	0	0	0.071778428
545511	50	1	2	2	4	1	4	0	0	1	0	0	1	0	0	0	0	0	1	40	0		0	0	0	0	0	0	0	0.567864414
1990399	40	3	1	1	6	2	2	1	1	1	0	0	0	0	0	1	0	0	1	40	0		0	0	0	0	0	0	0
2102253	39	4	2	1	6	2	4	0	0	0	0	0	0	0	0	0	0	0	1	29	0		1	0	0	0	0	0	0	0.067759966
3894024	48	4	2	1	6	2	2	0	0	0	0	0	0	0	0	0	0	0	1	68	0		0	0	0	0	0	0	0
4950927	42	4	1	1	6	2	6	1	1	1	0	0	0	0	0	1	0	0	1	42	0		0	0	0	0	0	0	0
5580425	39	3	2	1	4	1	2	0	1	0	0	0	1	0	0	1	0	0	1	29	0		0	0	0	0	0	0	0	0.225038152
5489057	46	3	2	1	6	2	2	0	1	0	0	0	0	0	1	1	0	0	1	36	0		0	0	0	0	0	0	0	0.068177763
3928971	42	3	2	1	6	2	2	1	0	0	0	0	0	0	0	1	0	0	1	32	0		0	0	0	0	0	0	0
5657249	24	3	2	1	6	2	6	0	0	0	0	0	0	0	0	1	0	0	1	14	0		0	0	0	0	0	0	0	0.072849739
2412917	37	3	2	1	6	2	4	1	0	0	0	0	0	0	0	1	0	0	1	27	0		0	0	0	0	0	0	0	0.369940122
3558917	47	3	1	1	6	2	6	0	0	0	0	0	0	0	0	0	0	0	1	47	0		0	0	0	0	0	0	0
2301129	60	3	2	1	6	2	4	0	0	0	0	0	0	0	0	1	0	0	1	50	0		0	0	0	0	0	0	0
3743828	57	3	1	1	6	2	4	1	0	1	0	0	0	0	0	0	0	0	1	57	0		1	0	0	0	0	0	0	0.648690468
3743473	69	3	1	1	6	2	2	1	0	0	0	0	0	0	0	0	0	0	1	69	0		0	0	0	0	0	0	0	0.847044359
5743357	37	3	1	1	6	2	2	1	1	1	0	0	0	0	1	1	0	0	1	37	0		0	0	0	0	0	0	0	0.180873109
5897170	27	3	2	1	6	2	4	0	0	0	0	0	0	0	0	0	0	0	1	17	0		0	0	0	0	0	0	0	0.080279067
1612709	53	3	1	1	6	2	2	1	0	1	0	0	0	0	1	1	0	0	1	53	0		0	0	0	0	0	0	0	0.782256962
1981556	67	3	1	1	6	2	2	1	0	0	1	0	0	0	0	0	0	0	1	67	0		0	0	0	0	0	0	0
5024367	43	3	2	1	6	2	2	1	0	0	0	0	0	0	0	1	0	0	1	33	0		0	0	0	0	0	0	0
5863143	40	3	2	1	6	2	4	0	0	1	0	0	0	0	1	0	0	0	1	30	0		1	0	0	0	0	0	0	0.113188638
2472631	28	3	1	1	6	2	2	0	1	0	0	0	0	0	0	0	0	0	1	28	0		0	0	0	0	0	0	0
4926032	75	3	1	1	6	2	5	0	0	0	0	0	0	0	0	0	0	0	1	105	0		0	0	0	0	0	0	0
3835541	29	1	2	1	6	2	88	0	0	1	0	0	0	0	0	0	0	0	1	19	0		0	0	0	0	0	0	0	0.346497113
730001	41	1	1	1	88	2	2	0	0	1	0	0	1	0	0	0	0	0	1	41	0		0	0	0	0	0	0	0
3119635	51	3	1	1	6	2	2	0	0	1	0	0	0	0	0	0	0	0	1	51	0		0	0	0	0	0	0	0	0.344786577
3964409	32	1	2	2	4	1	4	1	0	0	0	0	1	0	0	0	0	0	1	22	0		0	0	0	0	0	0	0
3445138	56	3	1	1	6	2	2	0	0	0	1	0	0	0	0	0	0	0	1	56	0		0	0	0	0	0	0	0	0.134958179
540338	51	3	1	1	6	2	1	0	0	0	0	0	0	0	0	0	0	0	99	51	0		0	0	0	0	0	0	0	0.151870552
2303232	56	3	1	1	6	2	2	0	0	0	0	0	0	0	0	0	0	0	99	56	0		0	0	0	0	0	0	0
2397386	86	3	1	1	6	2	5	0	0	0	0	0	0	0	0	0	0	0	99	126	0		0	0	0	0	0	0	0	0.268887054
1073915	27	3	1	1	6	2	88	0	0	0	0	0	0	0	0	0	0	0	99	27	0		0	0	0	0	0	0	0	0.023594796
4861452	41	3	1	1	6	2	2	1	0	1	0	0	0	0	0	0	0	0	99	41	0		0	0	0	0	0	0	0	0.081123292
2775406	71	3	1	1	6	2	5	0	0	0	0	0	0	0	0	0	0	0	99	71	0		0	0	0	0	0	0	0
4500223	52	3	2	1	6	2	4	0	0	0	0	0	0	0	0	0	0	0	99	42	0		0	0	0	0	0	0	0	0.077456341
4462493	49	3	1	1	2	2	2	0	0	0	0	0	0	0	0	0	0	0	99	49	0		0	0	0	0	0	0	0	0.07229435
561600	50	1	1	1	6	2	5	0	0	0	0	0	0	0	0	0	0	0	99	50	0		0	0	0	0	0	0	0	0.172706052
4226686	41	3	2	1	6	2	2	0	0	0	0	0	0	0	0	0	0	0	99	31	0		0	0	0	0	0	0	0
572576	49	3	2	1	88	2	2	0	0	0	0	0	0	0	0	0	0	0	99	39	0		0	0	0	0	0	0	0	0.091789777
1018149	29	1	1	2	4	1	4	0	0	0	0	0	0	0	0	0	0	0	99	39	0		1	0	0	0	0	0	0	0.247629097
4722714	30	3	2	1	6	2	2	0	0	0	0	0	0	0	0	0	0	0	99	20	0		0	0	0	0	0	0	0	0.04115634
3759485	55	3	1	1	2	2	2	0	0	0	0	0	0	0	0	0	0	0	99	55	0		0	0	0	0	0	0	0
2728544	42	4	1	1	6	2	2	0	0	0	0	0	0	0	0	0	0	0	99	42	0		0	0	0	0	0	0	0	0.05583668
2512719	50	3	2	1	6	2	2	0	0	0	0	0	0	0	0	0	0	0	99	40	0		0	0	0	0	0	0	0
4431888	70	3	1	1	6	2	5	0	0	0	0	0	0	0	0	0	0	0	99	70	0		1	0	0	0	0	0	0
1053204	28	1	1	1	4	1	4	0	0	0	0	0	0	0	0	0	0	0	99	28	0		1	0	0	0	0	0	0
4699121	27	3	2	1	6	2	2	0	0	0	0	0	0	0	0	0	0	0	99	17	0		0	0	0	0	0	0	0	0.133458107
2220640	20	1	2	1	4	1	4	0	0	0	0	0	0	0	0	0	0	0	99	10	0		1	0	0	0	0	0	0	0.115133636
3463896	31	3	2	1	6	2	88	0	1	0	0	0	0	0	0	0	0	0	99	21	0		0	0	0	0	0	0	0
1264205	18	3	2	1	6	2	2	0	0	0	0	0	0	0	0	0	0	0	99	8	0		0	0	0	0	0	0	0	0.060222672
5840351	51	3	1	1	6	2	2	0	0	0	0	0	0	0	0	0	0	0	99	51	0		0	0	0	0	0	0	0
5725883	62	3	2	1	6	2	5	0	0	0	0	0	0	0	0	0	0	0	99	52	0		0	0	0	0	0	0	0	0.059073951
3269489	23	3	1	1	6	99	88	0	0	0	0	0	0	0	0	0	0	0	99	23	0		0	0	0	0	0	0	0
4842966	37	3	1	1	6	2	2	0	0	0	0	0	0	0	0	0	0	0	99	37	0		1	0	0	0	0	0	0
2186095	66	3	2	1	6	2	5	1	1	1	0	0	0	0	0	0	0	0	99	56	0		0	0	0	0	0	0	0
3784924	39	3	2	1	6	2	2	0	0	0	0	0	0	0	0	0	0	0	99	29	0		0	0	0	0	0	0	0
2946906	70	3	2	1	6	2	5	0	0	0	0	0	0	0	0	0	0	0	99	90	0		0	0	0	0	0	0	0
4401259	32	3	1	1	6	2	2	0	0	0	0	0	0	0	0	0	0	0	99	32	0		1	0	0	0	0	0	0	0.051121229
1596737	34	3	2	1	6	2	4	0	0	0	0	0	0	0	0	0	0	0	99	24	0		0	0	0	0	0	0	0
4149993	37	3	2	1		2	2	0	0	0	0	0	0	0	0	0	0	0	99	27	0		1	0	0	0	0	0	0	0.09566668
4468324	27	3	2	1	6	2	4	0	0	0	0	0	0	0	0	0	0	0	99	17	0		0	0	0	0	0	0	0	0.056208649
3786911	53	3	1	1	6	2	2	0	0	0	0	0	0	0	0	0	0	0	99	63	0		0	0	0	0	0	0	0	0.093569241
1040278	28	4	1	1	88	2	2	0	0	0	0	0	0	0	0	0	0	0	99	28	0		0	0	0	0	0	0	0
5305981	47	3	2	1	6	2	2	0	0	0	0	0	0	0	0	0	0	0	99	67	0		0	0	0	0	0	0	0
5418770	62	3	2	1	6	2	5	0	0	0	0	0	0	0	0	0	0	0	99	62	0		0	0	0	0	0	0	0	0.055261725
2023352	45	3	1	1	6	2	4	0	0	0	0	0	0	0	0	0	0	0	99	45	0		0	0	0	0	0	0	0
5703928	54	3	2	1	6	2	4	0	0	0	0	0	0	0	0	0	0	0	99	44	0		0	0	0	0	0	0	0
1833135	70	3	1	1	6	2	1	0	0	0	0	0	0	0	0	0	0	0	99	100	0		0	0	0	0	0	0	0
4353466	31	1	2	1	6	2	4	0	0	0	0	0	0	0	0	0	0	0	99	21	0		0	0	0	0	0	0	0	0.643990196
4678421	69	3	1	1	6	2	2	0	0	0	0	0	0	0	0	0	0	0	99	109	0		0	0	0	0	0	0	0
4594654	32	1	1	2	4	1	2	0	0	0	0	0	0	0	0	0	0	0	99	42	0		0	0	0	0	0	0	0
2251989	74	3	1	1	6	2	5	0	0	0	0	0	0	0	0	0	0	0	99	104	0		0	0	0	0	0	0	0
2853574	56	3	1	1	1	2	2	0	0	0	0	0	0	0	0	0	0	0	99	56	0		0	0	0	0	0	0	0
5008077	58	3	1	1	6	2	2	0	0	0	0	0	0	0	0	0	0	0	99	58	0		0	0	0	0	0	0	0	0.074856566
533855	51	3	2	1	6	2	4	1	1	0	0	0	0	0	1	1	0	0	99	41	0		0	0	0	0	0	0	0	0.104905967
497659	53	3	2	1	2	2	4	0	0	0	0	0	0	0	0	0	0	0	99	43	0		0	0	0	0	0	0	0
5432196	69	3	2	1	3	2	2	0	0	0	0	0	0	0	0	0	0	0	99	59	0		0	0	0	0	0	0	0	0.086175995
2819296	34	3	1	1	6	2	2	0	0	0	0	0	0	0	0	0	0	0	99	34	0		0	0	0	0	0	0	0
5721758	48	3	2	1	6	2	6	0	0	0	0	0	0	0	0	0	0	0	99	38	0		0	0	0	0	0	0	0	0.29213108
2225003	24	3	1	1	3	2	4	0	0	0	0	0	0	0	0	0	0	0	99	24	0		0	0	0	0	0	0	0	0.015650972
5847205	36	3	1	1	6	2	4	0	0	0	0	0	0	0	0	0	0	0	99	36	0		0	0	0	0	0	0	0	0.087854952
2028518	56	3	2	1	6	2	4	0	0	0	0	0	0	0	0	0	0	0	99	76	0		0	0	0	0	0	0	0	0.203511342
5091623	30	3	1	1	6	99	2	0	0	0	0	0	0	0	0	0	0	0	99	30	0		0	0	0	0	0	0	0
3161799	31	3	2	1	88	2	2	0	0	0	0	0	0	0	0	0	0	0	99	21	0		0	0	0	0	0	0	0	0.070516145
3873337	63	3	1	1	6	2	2	0	0	0	0	0	0	0	0	0	0	0	99	63	0		0	0	0	0	0	0	0	0.067664747
1653825	33	1	2	1	2	2	4	0	0	0	0	0	0	0	0	0	0	0	99	23	0		0	0	0	0	0	0	0
773335	39	3	2	1	2	2	2	0	0	0	0	0	0	0	0	1	0	0	99	29	0		0	0	0	0	0	0	0
650140	45	1	2	1	2	2	4	0	0	0	0	0	0	0	0	0	0	0	99	35	0		0	0	0	0	0	0	0
2564532	45	3	1	1	6	2	4	0	0	1	0	0	0	0	0	0	0	0	99	45	0		0	0	0	0	0	0	0	0.191148117
3161408	65	3	2	1	6	2	5	0	0	0	0	0	0	0	0	0	0	0	99	55	0		0	0	0	0	0	0	0	0.104745469
3274555	71	3	1	1	6	2	5	0	0	0	0	0	0	0	0	0	0	0	99	71	0		0	0	0	0	0	0	0	0.047753022
2263690	71	3	1	1	6	2	5	0	0	0	0	0	0	0	0	0	0	0	99	71	0		0	0	0	0	0	0	0
5157425	55	3	2	1	6	2	2	0	0	0	0	0	0	0	0	0	0	0	99	45	0		0	0	0	0	0	0	0	0.099968603
5859712	79	1	2	1	2	2	5	0	0	0	0	0	0	0	0	0	0	0	99	69	0		0	0	0	0	0	0	0	0.266385093
2564229	28	3	2	1	6	2	2	0	0	0	0	0	0	0	0	0	0	0	99	28	0		0	0	0	0	0	0	0
3216780	39	3	2	1	6	2	4	0	1	0	0	0	0	0	0	1	0	0	99	59	0		1	0	0	0	0	0	0
2501867	82	3	2	1	6	2	5	0	0	0	0	0	0	0	0	0	0	0	99	102	0		0	0	0	0	0	0	0
3847661	47	1	1	1	6	2	2	1	1	1	0	0	0	0	0	0	0	0	99	47	0		0	0	0	0	0	0	0	1.530476328
2485756	59	3	2	1	88	2	4	0	0	0	0	0	0	0	0	0	0	0	99	79	0		0	0	0	0	0	0	0
4167450	53	3	1	1	6	2	88	0	0	0	0	0	0	0	0	0	0	0	99	83	0		1	0	0	0	0	0	0	0.148980741
5813010	69	3	1	1	6	2	5	0	0	0	0	0	0	0	0	0	0	0	99	109	0		0	0	0	0	0	0	0
5786234	29	3	2	1	6	2	2	0	0	0	0	0	0	0	0	1	0	0	99	19	0		0	0	0	0	0	0	0	0.044862536
4614823	56	3	1	88	2	2	4	0	0	0	0	0	0	0	0	0	0	0	99	56	0		0	0	0	0	0	0	0
3398250	43	3	2	1	6	2	2	0	0	0	0	0	0	0	0	0	0	0	99	33	0		0	0	0	0	0	0	0	0.06836286
233117	67	1	1	1	6	2	5	0	0	0	0	0	0	0	0	0	0	0	99	77	0		1	0	0	0	0	0	0	0.630358256
2170278	20	3	1	1	6	2	2	0	0	0	1	1	0	0	0	0	0	0	99	20	0		0	0	0	0	0	0	0	0.104610697
2977158	42	3	2	1	6	2	2	0	0	0	0	0	0	0	0	0	0	0	99	32	0		0	0	0	0	0	0	0	0.074394256
1748094	40	3	2	1	99	99	2	0	0	0	0	0	0	0	0	0	0	0	99	30	0		0	0	0	0	0	0	0	0.090103053
338326	61	3	1	1	6	2	2	0	0	0	0	0	0	0	0	0	0	0	99	61	0		0	0	0	0	0	0	0	0.08326223
5467656	23	3	1	1	6	2	2	0	0	0	0	0	0	0	0	0	0	0	99	23	0		0	0	0	0	0	0	0	0.044945379
3144547	69	3	2	1	6	2	5	0	0	0	0	0	0	0	0	0	0	0	99	59	0		0	0	0	0	0	0	0	0.078280969
3909783	35	2	2	1	6	2	4	0	0	0	0	0	0	0	0	0	0	0	99	25	0		1	0	0	0	0	0	0
5000705	27	2	2	2	4	1	4	0	0	0	0	0	0	0	0	0	0	0	99	27	0		0	0	0	0	0	0	0
3491378	23	2	1	1	3	2	4	0	0	0	0	1	0	0	0	0	0	0	99	53	0		0	0	0	0	0	0	0
3412849	56	2	1	1	6	2	2	0	0	0	0	0	0	0	0	0	0	0	99	56	0		0	0	0	0	0	0	0
3601963	31	2	2	1	4	1	2	0	0	0	0	0	0	0	0	0	0	0	99	21	0		0	0	0	0	0	0	0
5573775	64	2	1	1	6	2	4	1	0	0	0	0	0	0	0	0	0	0	99	94	0		1	0	0	0	0	0	0
4693551	25	2	1	1	6	2	4	0	0	0	0	0	0	0	0	0	0	0	99	25	0		1	0	0	0	0	0	0	0.20923618
5196142	29	2	1	1	6	2	4	0	0	0	0	0	0	0	0	0	0	0	99	29	0		1	0	0	0	0	0	0
5596268	69	2	2	88	99	99	4	1	0	0	0	0	0	0	0	0	0	0	99	99	0		0	0	0	0	0	0	0
5606192	30	2	2	1	4	1	4	0	0	0	0	0	0	0	0	0	0	0	99	30	0		0	0	0	0	0	0	0	0.39195829
1875001	32	2	1	1	1	2	4	1	0	1	0	0	0	0	0	0	0	0	99	67	0		0	0	0	0	0	0	0
3153535	80	2	1	1	6	2	5	1	1	1	0	0	0	0	0	0	0	0	99	90	0		0	0	0	0	0	0	0
5586059	63	2	1	1	6	2	2	0	0	0	0	0	0	0	0	0	0	0	99	103	0		0	0	0	0	0	0	0
947184	32	2	2	1	6	2	3	0	0	0	0	0	0	0	0	0	0	0	99	22	0		0	0	0	0	0	0	0
724957	41	2	1	1	88	2	5	0	0	1	0	0	0	0	0	0	0	0	99	41	0		0	0	0	0	0	0	0
2223666	82	2	2	1	2	2	5	0	0	0	0	0	0	0	0	0	0	0	99	102	0		0	0	0	0	0	0	0
4964276	69	2	2	1	6	2	5	1	1	1	0	0	0	0	0	0	0	0	99	179	0		1	0	0	0	0	0	0
500913	53	2	1	1	6	2	2	0	0	0	0	0	0	0	0	0	0	0	99	53	0		0	0	0	0	0	0	0
2947526	60	2	2	1	6	2	4	0	0	0	0	0	0	0	0	0	0	0	99	120	0		0	0	0	0	0	0	0
2433446	84	2	2	1	6	2	5	0	0	1	0	0	0	0	0	0	0	0	99	104	0		0	0	0	0	0	0	0	1.315623125
4018137	35	2	2	1	6	2	2	0	0	0	0	0	0	0	0	0	0	0	99	25	0		0	0	0	0	0	0	0
5088421	53	2	2	1	6	2	2	0	0	0	0	0	0	0	0	0	0	0	99	43	0		0	0	0	0	0	0	0	0.372015581
4328326	33	2	2	1	6	2	2	0	0	0	0	0	0	0	0	0	0	0	99	23	0		0	0	0	0	0	0	0
2737219	68	2	2	1	6	2	5	0	0	0	0	0	0	0	0	0	0	0	99	128	0		0	0	0	0	0	0	0
4303828	58	2	1	2	4	1	4	0	0	0	0	0	0	0	0	0	0	0	99	68	0		0	0	0	0	0	0	0	0.101150062
3340954	44	2	2	1	3	2	4	0	0	0	0	0	0	0	0	0	0	0	99	54	0		0	0	0	0	0	0	0
2452293	72	2	1	1	4	1	5	0	1	1	0	0	0	0	0	0	0	0	99	132	0		0	0	0	0	0	0	0
5063927	71	2	2	1	6	2	5	1	0	0	0	0	0	0	0	0	0	0	99	131	0		0	0	0	0	0	0	0
4012481	74	2	1	1	6	2	5	0	1	0	0	0	0	0	0	0	0	0	99	154	0		0	0	0	0	0	0	0
5435658	59	2	2	1	6	2	2	0	0	0	0	0	0	0	0	0	0	0	99	79	0		0	0	0	0	0	0	0
4626843	87	2	1	1	6	2	5	0	0	0	0	0	0	0	0	0	0	0	99	87	0		0	0	0	0	0	0	0
5227065	19	3	2	1	3	2	4	0	0	0	0	0	0	0	0	0	0	0	1	9	0		1	0	0	0	0	0	0
2612268	30	4	2	1	99	99	2	1	1	1	0	0	0	0	0	0	0	0	1	20	0		0	0	0	0	0	0	0
1762091	26	4	1	1	3	2	2	0	1	0	0	0	0	0	1	1	0	0	1	26	0		0	0	0	0	0	0	0
4444633	33	3	2	1	4	1	2	1	0	0	0	0	0	1	0	0	0	0	1	53	0		0	0	0	0	0	0	0	0.465333483
5362833	69	3	2	1	6	2	5	0	0	0	0	0	0	0	0	0	0	0	99	59	0		0	0	0	0	0	0	0	0.073746445
5205033	27	1	2	1	6	2	4	1	1	0	0	0	0	0	1	0	0	0	1	37	0		1	0	0	0	0	0	0
447133	56	3	1	1	6	2	6	0	0	0	0	0	0	0	0	0	0	0	1	56	0		0	0	0	0	0	0	0
4079696	40	1	2	1	6	2	4	1	1	1	0	0	0	0	0	1	0	0	1	40	0		1	0	0	0	0	0	0	3.830569674
4252570	84	1	2	1	6	2	5	0	1	0	0	0	0	0	0	0	0	0	1	104	0		0	0	0	0	0	0	0	0.279392763
4909480	24	1	1	1	6	2	4	1	0	0	0	0	0	0	0	0	0	0	1	24	0		1	0	0	0	0	0	0
2094046	55	1	1	1	6	2	4	0	0	0	0	0	0	0	0	0	0	0	1	55	0		1	0	0	0	0	0	0	0.19707669
1778982	82	1	2	1	6	2	5	1	0	0	0	0	0	0	0	0	0	0	1	72	0		0	0	0	0	0	0	0	0.618505218
2703028	53	1	2	1	6	2	2	1	1	0	0	0	1	0	0	0	0	0	1	73	0		0	0	0	0	0	0	0
5502768	67	3	1	1	6	2	2	1	1	1	0	0	0	0	0	1	0	0	1	67	0		0	0	0	0	0	0	0
1020907	29	3	1	1	6	2	2	0	1	1	0	0	0	0	0	0	0	0	1	29	0		0	0	0	0	0	0	0
4470811	38	4	2	1	6	2	2	0	0	0	0	0	0	0	1	1	0	0	1	28	0		0	0	0	0	0	0	0
2195052	26	3	1	1	88	2	6	0	0	0	0	0	0	0	0	0	0	0	1	26	0		0	0	0	0	0	0	0
1579340	45	1	1	1	6	2	2	0	1	0	0	0	0	0	0	1	0	0	1	45	0		0	0	0	0	0	0	0	1.282480252
4109947	30	4	2	1	6	2	2	1	1	1	0	0	0	0	1	1	0	0	1	20	0		0	0	0	0	0	0	0
3095452	64	4	1	1	6	2	2	1	1	1	0	0	0	0	0	1	0	0	1	64	0		0	0	0	0	0	0	0	0.42792023
2649226	51	3	1	1	6	2	2	0	0	0	0	0	0	0	0	0	0	0	1	51	0		0	0	0	0	0	0	0	0.120576657
2945121	61	3	2	1	6	2	2	1	1	1	0	0	0	0	0	0	0	0	1	81	0		0	0	0	0	0	0	0
5226179	80	1	1	1	6	2	5	0	0	0	0	0	0	0	0	0	0	0	1	120	0		0	0	0	0	0	0	0	0.747027117
2685389	62	4	1	1	99	2	2	1	1	1	0	0	0	0	0	1	0	0	1	92	0		0	0	0	0	0	0	0	0.239303162
4218739	20	3	2	1	3	2	4	0	0	0	0	1	0	0	0	0	0	0	1	10	0		0	0	0	0	0	0	0	0.116887265
3443428	46	3	2	1	6	2	2	0	0	0	0	0	0	0	0	0	0	0	1	36	0		0	0	0	0	0	0	0
4468180	80	4	1	1	6	2	5	1	0	1	0	0	0	0	0	1	0	0	1	110	0		0	0	0	0	0	0	0	0.212093438
4219678	23	1	2	1	4	1	4	0	1	0	0	0	0	0	0	0	0	0	1	23	0		0	0	0	0	0	0	0	0.368292587
2023955	44	1	2	1	6	2	4	0	1	0	0	0	0	1	0	0	0	0	1	34	0		1	0	0	0	0	0	0	0.407243423
5247456	66	1	2	1	6	2	5	0	0	0	0	0	0	0	0	0	0	0	1	56	0		1	0	0	0	0	0	0	0.192616973
4128033	28	3	2	1	4	1	2	0	1	0	0	0	0	0	1	0	0	0	1	18	0		0	0	0	0	0	0	0	0.056986396
5104825	49	3	2	1	2	99	1	0	0	0	0	0	0	0	0	0	0	0	1	39	0		0	0	0	0	0	0	0
637404	45	1	2	1	6	2	88	1	0	0	0	0	0	0	0	0	0	0	1	35	0		0	0	0	0	0	0	0	0.458072949
3927313	73	3	2	1	6	2	5	0	0	0	0	1	0	0	0	0	0	0	1	93	0		0	0	0	0	0	0	0
4549475	35	3	1	1	6	2	4	0	0	0	0	0	0	1	0	0	0	0	1	35	0		0	0	0	0	0	0	0	0.17417803
2721969	37	4	2	1	6	2	2	1	1	1	0	1	0	0	0	1	0	0	1	27	0		0	0	0	0	0	0	0
1093483	26	1	1	1	6	2	4	0	0	1	0	0	0	0	0	0	0	0	1	26	0		1	0	0	0	0	0	0	0.183500069
4800490	20	3	2	1	6	2	4	0	0	0	0	0	0	0	0	1	0	0	1	10	0		0	0	0	0	0	0	0	0.058634042
2633715	33	1	1	1	1	2	4	0	1	1	0	0	0	0	0	0	0	0	1	33	0		1	0	0	0	0	0	0	2.053276002
4945553	32	3	2	1	6	2	2	0	0	0	0	0	0	0	0	0	0	0	2	22	0		0	0	0	0	0	0	0	0.657455884
1084745	26	3	1	88	6	2	5	1	0	0	0	0	0	0	0	0	0	0	1	26	0		0	0	0	0	0	0	0
4865173	56	4	2	1	1	2	5	0	0	0	0	0	0	0	0	0	0	0	1	66	0		0	0	0	0	0	0	0
4765311	71	4	2	1	6	2	5	1	1	1	0	0	0	0	1	1	0	0	1	71	0		0	0	0	0	0	0	0	0.242054292
5082901	35	3	1	1	6	2	4	0	0	0	0	0	0	0	0	0	0	0	1	35	0		0	0	0	0	0	0	0
5270218	65	1	1	1	6	2	5	0	1	0	0	0	0	0	0	0	0	0	1	85	0		1	0	0	0	0	0	0
5906724	39	3	2	1	6	2	4	0	0	0	0	0	0	0	0	0	0	0	1	29	0		1	0	0	0	0	0	0	0.077051509
745065	40	1	1	1	6	2	4	0	0	0	0	1	0	0	0	0	0	0	1	40	0		0	0	0	0	0	0	0
3995234	26	3	2	1	4	1	2	1	0	0	1	1	0	1	0	0	0	0	1	16	0		0	0	0	0	0	0	0
2003658	73	4	2	1	6	2	5	1	1	1	0	0	0	0	1	1	0	0	1	63	0		0	0	0	0	0	0	0
1843566	31	3	1	1	6	2	2	0	0	0	0	0	0	0	0	0	0	0	1	31	0		0	0	0	0	0	0	0
2933149	89	1	1	1	6	2	5	0	0	1	0	0	0	0	0	0	0	0	1	93	0		0	0	0	0	0	0	0	2.196442804
3270813	21	3	2	1	6	2	2	0	1	0	0	0	0	0	0	0	0	0	1	11	0		0	0	0	0	0	0	0	0.083069166
5797324	37	4	2	1	6	2	2	0	0	0	0	0	1	0	0	1	0	0	1	27	0		0	0	0	0	0	0	0	0.072398138
5441	89	2	1	88	2	2	5	1	1	1	0	0	0	0	0	0	0	0	1	96	0		0	0	0	0	0	0	0	0.427380337
89670	79	2	1	1	99	99	5	0	1	1	0	0	0	0	0	1	1	0	1	129	0		1	0	0	0	0	0	0
5698922	41	2	2	1	6	2	2	0	0	1	0	0	0	0	0	0	0	0	1	31	0		0	0	0	0	0	0	0
4734850	62	2	2	2	4	1	6	0	1	1	0	0	0	0	1	1	0	0	1	52	0		0	0	0	0	0	0	0
3906879	49	2	1	1	6	2	4	0	0	1	0	1	0	0	0	0	0	0	1	89	0		1	0	0	0	0	0	0	0.801903617
4357138	49	2	2	1	3	2	5	1	0	0	0	1	0	0	0	0	0	0	2	79	0		0	0	0	0	0	0	0
2764332	64	2	1	2	4	1	5	0	0	1	0	0	0	0	0	0	0	0	99	84	0		0	0	0	0	0	0	0
2493211	84	2	2	1	6	2	5	1	0	0	0	0	0	0	0	0	0	0	99	104	0		0	0	0	0	0	0	0
2819419	89	2	2	1	6	2	5	0	1	1	0	0	0	0	0	1	0	0	1	145	0		0	0	0	0	0	0	0
3598491	80	2	1	1	6	2	5	1	1	1	0	1	0	0	1	0	0	0	1	150	0		0	0	0	0	0	0	0	8.849888052
297075	63	2	2	1	6	2	4	0	0	0	0	0	0	0	0	0	0	0	1	93	0		1	0	0	0	0	0	0
2977759	52	2	2	1	6	2	4	0	1	1	0	0	0	0	0	0	0	0	1	82	0		1	0	0	0	0	0	0
4051080	44	2	2	1	1	2	4	1	1	1	0	0	0	0	0	0	0	0	1	54	0		1	0	0	0	0	0	0	2.353441244
2974205	40	2	2	1	4	1	2	1	1	1	0	0	0	0	0	0	0	0	1	60	0		0	0	0	0	0	0	0
2601111	58	2	1	1	6	2	4	1	1	1	0	0	0	0	0	0	0	0	1	128	0		1	0	0	0	0	0	0
3909958	89	2	1	1	4	1	5	0	0	0	0	0	0	0	0	0	0	0	1	104	0		0	0	0	0	0	0	0
1138115	24	2	1	1	4	1	2	0	0	0	0	0	0	0	0	0	0	0	99	54	0		0	0	0	0	0	0	0	1.071915194
465926	54	2	2	2	4	1	5	1	0	0	0	0	0	0	0	0	0	0	99	54	0		0	0	0	0	0	0	0	0.475022293
4555077	59	2	1	1	6	2	2	0	1	1	0	0	0	0	0	0	0	0	1	69	0		1	0	0	0	0	0	0	0.45922941
2393768	78	2	1	1	6	2	5	0	1	1	0	0	0	0	0	0	0	0	1	128	0		0	0	0	0	0	0	0
2312332	59	2	1	1	6	2	2	0	0	1	0	0	0	0	0	0	0	0	1	59	0		0	0	0	0	0	0	0
2503830	61	2	1	1	6	2	5	1	0	0	0	0	0	0	0	0	0	0	1	131	0		0	0	0	0	0	0	0
5339947	40	2	2	1	1	2	4	1	0	0	0	0	0	0	0	0	0	0	1	30	0		1	0	0	0	0	0	0
619037	46	3	1	1	6	2	2	0	0	0	0	0	0	0	0	0	0	0	99	46	0		0	0	0	0	0	0	0
529228	51	3	2	1	6	2	2	0	0	0	0	0	0	0	0	0	0	0	99	41	0		0	0	0	0	0	0	0
250139	66	3	2	1	3	2	5	0	0	0	0	0	0	0	0	0	0	0	99	56	0		0	0	0	0	0	0	0	0.085272104
5185729	39	3	2	1	3	2	2	0	0	0	0	0	0	0	0	0	0	0	2	29	0		1	0	0	0	0	0	0
4454933	24	4	2	1	6	2	4	1	0	1	0	0	0	0	0	1	0	0	2	14	0		0	0	0	0	0	0	0	0.847824333
4937226	24	3	2	1	4	1	2	0	0	0	0	0	0	0	0	0	0	0	2	14	0		0	0	0	0	0	0	0	0.321685111
3477543	43	4	2	1	6	2	2	1	1	1	0	0	0	0	0	1	0	0	2	33	0		0	0	0	0	0	0	0	1.879253505
710083	42	3	2	1	4	1	2	1	0	0	0	0	0	0	0	0	0	0	2	32	0		0	0	0	0	0	0	0	0.566144495
1257930	18	4	2	1	6	2	6	1	1	1	0	0	0	0	1	1	0	0	2	8	0		0	0	0	0	0	0	0	0.071974064
4321382	80	3	2	1	6	2	5	0	0	0	0	0	0	0	0	0	0	0	2	100	0		0	0	0	0	0	0	0	0.919826813
1592743	42	3	2	1	4	1	4	0	0	0	0	0	0	0	0	0	0	0	2	32	0		0	0	0	0	0	0	0	1.305511084
2564164	48	1	2	1	6	2	2	0	0	0	0	0	0	0	0	0	0	0	2	58	0		0	0	0	0	0	0	0
4172026	37	3	2	1	6	2	2	0	0	0	0	0	0	0	0	0	0	0	2	27	0		0	0	0	0	0	0	0
4753823	24	3	2	1	6	2	2	0	0	0	0	0	0	0	0	0	0	0	99	14	0		0	0	0	0	0	0	0
5422153	88	3	2	1	6	2	5	0	0	0	0	0	0	0	0	0	0	0	1	88	0		0	0	0	0	0	0	0
1846778	26	3	2	1	6	2	4	0	0	0	0	0	0	0	0	0	0	0	1	16	0		0	0	0	0	0	0	0	0.154697536
3078102	30	4	1	1	6	2	2	1	0	0	0	0	0	0	0	1	0	0	1	30	0		0	0	0	0	0	0	0	0.175126253
2964045	72	3	2	2	4	1	1	0	0	1	0	0	1	0	0	0	0	0	1	62	0		0	0	0	0	1	0	0	1.106913861
527799	51	3	1	1	99	99	6	0	0	0	0	0	0	0	0	0	0	0	2	51	0		0	0	0	0	0	0	0	0.43820218
913244	34	3	1	1	99	99	2	0	1	0	0	0	0	0	0	0	0	0	1	34	0		0	0	0	0	1	0	1
358887	60	4	1	99	99	99	6	1	1	1	0	0	0	0	1	1	0	0	1	60	0		0	0	0	0	0	0	0
5821602	36	3	2	1	6	2	4	0	0	0	0	0	0	0	0	0	0	0	1	26	0		0	0	0	0	1	0	1
1087018	26	3	1	1	6	2	2	0	0	0	0	0	0	1	0	1	0	0	1	26	0		0	0	0	0	0	0	0
1167088	23	3	1	1	4	1	2	1	1	0	0	0	0	0	1	1	0	0	1	23	0		0	0	0	0	0	0	0	0.18415056
3762178	30	3	1	1	2	2	2	0	0	0	0	0	0	1	0	0	0	0	1	30	0		0	0	0	0	0	0	0
3899792	23	3	1	1	6	2	2	0	0	0	0	0	1	0	0	0	0	0	1	23	0		1	0	0	0	0	0	0	0.05392499
4109182	35	3	2	1	6	2	2	0	1	1	0	0	1	0	0	1	0	0	1	25	0		0	0	0	0	1	0	1	0.027591713
1873547	85	2	1	1	6	2	88	0	1	1	0	0	0	0	0	0	0	0	1	135	0		0	0	0	0	0	0	0	1.41303316
1157429	23	4	2	1	6	2	2	1	0	0	0	1	0	0	0	0	0	0	1	13	0		0	0	0	0	1	0	1	0.038843852
1725545	43	3	1	1	6	2	2	0	1	0	0	0	0	0	0	0	0	0	1	43	0		0	0	0	0	0	0	0
5850076	59	3	2	1	6	2	2	1	0	0	0	0	0	0	0	0	0	0	1	49	0		0	0	0	0	1	0	1
2176371	38	3	2	1	4	1	3	0	0	0	0	0	0	1	0	1	0	0	1	28	0		0	0	0	0	1	0	1	0.089282252
2717748	25	3	2	1	6	2	2	0	0	1	0	0	1	0	0	0	0	0	1	15	0		0	0	0	0	1	0	1
131061	74	1	2	1	2	2	5	1	0	0	0	0	0	0	0	0	0	0	1	114	0		0	0	0	0	0	0	0	0.208598251
233847	67	3	1	2	4	1	1	0	0	0	0	0	0	0	0	0	0	0	99	67	0		0	0	0	0	1	0	1	0.308970429
2597403	37	3	1	1	6	2	4	0	0	0	0	0	0	0	0	0	0	0	99	37	0		0	0	0	0	0	0	0	0.127096432
2458680	41	1	1	1	6	2	5	0	0	0	0	0	0	0	0	1	0	0	1	41	0		0	0	0	0	0	0	0	0.265584645
5065194	88	1	2	1	6	2	5	1	0	0	0	0	0	0	0	0	0	0	1	88	0		0	0	0	0	0	0	0	0.584225602
3974404	43	1	2	1	6	2	4	1	0	1	0	0	0	0	0	0	0	0	1	33	0		0	0	0	0	0	0	0	4.659714661
129005	75	3	1	1	6	2	5	0	0	0	0	0	1	0	0	0	0	0	1	75	0		0	0	0	0	0	0	0	0.567560342
5884475	25	4	1	1	6	2	88	1	1	1	0	1	0	0	0	1	0	0	1	25	0		0	0	0	0	0	0	0	0.295217606
1808776	22	3	2	1	6	2	2	0	0	0	0	0	0	0	0	0	0	0	1	12	0		0	0	0	0	1	0	1
2979511	69	4	2	1	6	2	5	1	1	1	0	0	0	0	0	1	0	0	1	89	0		0	0	0	0	0	0	0
4438052	28	3	2	1	6	2	1	0	1	0	0	0	0	0	0	1	0	0	1	18	0		0	0	0	0	0	0	0	0.227224151
118007	76	1	1	1	6	2	5	0	0	0	0	0	0	0	0	0	0	0	1	86	0		0	0	0	0	1	0	0	0.607643412
296751	63	3	2	1	99	2	4	0	0	0	0	0	0	0	0	0	0	0	1	53	0		0	0	0	0	1	0	1
3905425	49	4	2	1	6	2	2	1	1	1	0	0	0	0	0	1	0	0	1	39	0		0	0	0	0	0	0	0
3014541	30	3	2	1	88	2	2	0	1	0	0	0	0	0	0	0	0	0	1	20	0		0	0	0	0	1	0	1	0.242020502
3335181	79	3	1	1	6	2	1	0	0	0	0	0	0	0	0	0	0	0	1	119	0		0	0	0	0	1	0	1	0.219535009
4537892	73	3	1	1	6	2	5	0	1	1	0	0	0	0	0	0	0	0	1	103	0		0	0	0	0	0	0	0
5464136	37	3	2	1	6	2	2	0	1	0	0	0	0	0	1	0	0	0	1	27	0		0	0	0	0	0	0	0	0.593607238
3499811	84	3	1	1	6	2	5	0	0	0	0	0	0	0	0	0	0	0	1	84	0		0	0	0	0	0	0	0
2517222	31	3	2	1	2	2	2	0	0	0	0	0	0	0	0	0	0	0	1	21	0		0	0	0	0	0	0	0
3777722	53	3	2	1	6	2	2	0	1	1	0	0	0	0	0	0	0	0	1	43	0		0	0	0	0	0	0	0
2407544	41	3	1	1	6	2	4	0	1	0	0	0	0	0	0	0	0	0	1	41	0		1	0	0	0	0	0	0	0.123542156
2071618	77	3	1	1	6	2	5	0	0	0	0	0	0	0	0	0	0	0	1	117	0		0	0	0	0	0	0	0
3938889	52	3	1	1	6	2	2	0	0	0	0	0	0	1	0	1	0	0	1	52	0		0	0	0	0	0	0	0	0.17179028
2678301	53	3	2	1	4	1	2	0	0	0	0	0	0	1	0	1	0	0	1	53	0		0	0	0	0	1	0	1	0.220534251
4159035	39	3	2	1	4	1	1	0	0	0	0	0	1	0	0	1	0	0	1	29	0		0	0	0	0	0	0	0	0.441686193
3051703	20	3	2	1	6	2	2	0	1	0	0	0	0	0	0	0	0	0	1	10	0		0	0	0	0	0	0	0
1901158	31	1	2	1	6	2	2	1	0	0	0	0	0	0	0	0	0	0	1	21	0		0	0	0	0	1	0	1	0.743619701
2948641	41	4	2	1	6	2	2	1	1	1	1	0	0	0	0	1	0	0	1	31	0		0	0	1	0	0	0	0
1165351	23	3	1	1	6	2	6	0	0	0	0	0	0	0	1	0	0	0	1	23	0		0	0	0	0	0	0	0	0.205954483
5415665	54	1	1	1	6	2	5	0	1	0	0	0	0	0	1	1	0	0	1	54	0		1	0	1	0	0	0	0	1.037613238
2850606	62	3	2	1	3	2	2	1	0	0	0	0	0	0	0	0	0	0	1	62	0		0	0	0	0	1	0	1
3666303	37	3	2	1	6	2	2	0	0	0	0	0	0	0	0	0	0	0	1	57	0		0	0	0	0	1	0	0
5487470	36	3	2	1	4	1	1	0	1	0	1	0	0	0	0	0	0	0	2	26	0		0	0	0	0	0	0	0	3.707931173
1821172	71	1	2	1	6	2	5	1	1	1	0	0	0	0	0	1	0	0	2	101	0		0	0	0	0	0	0	0	37.52021542
1929314	57	3	1	1	6	2	2	0	0	0	0	0	0	0	0	0	0	0	2	57	0		0	0	0	0	1	0	0	0.511319175
2007062	70	3	2	1	6	2	5	0	0	0	0	0	0	0	0	0	0	0	2	70	0		0	0	0	0	1	0	1	0.688597203
4691628	63	4	2	1	6	2	2	1	1	1	0	0	0	0	0	1	0	0	2	53	0		0	0	0	0	0	0	1
1247408	18	4	2	1	4	1	4	1	1	1	0	0	0	0	0	0	0	0	2	8	0		0	0	0	0	0	0	0
2162386	47	4	2	1		2	2	1	1	1	0	0	0	0	0	1	0	0	2	37	0		0	0	0	0	0	0	1	6.165689171
5354058	50	4	1	1	3	2	2	0	0	0	0	0	0	0	0	0	0	0	2	50	0		0	0	0	0	1	0	1	0.498380759
3736157	34	3	2	1	6	2	5	1	1	1	1	0	0	0	0	1	0	0	99	54	0		0	0	0	0	1	0	0	1.482760416
3527661	47	3	1	1	6	2	1	1	0	1	0	0	0	0	0	0	0	0	1	77	0		0	0	0	0	0	0	0
4371970	70	1	1	1	2	2	5	0	0	0	0	0	0	0	0	0	0	0	1	70	0		0	0	0	0	0	0	0
4013994	39	3	1	1		2	4	0	1	0	0	0	0	0	0	0	0	0	2	39	0		1	0	0	0	0	0	0
3850574	29	3	1	1	6	2	5	0	1	0	0	0	0	0	0	0	0	0	2	29	0		0	0	0	0	1	0	0
572274	49	3	2	1	2	2	1	1	0	0	1	0	0	1	0	1	0	0	1	39	0		0	0	0	0	1	0	1	0.608233097
664120	44	4	2	1	6	2	2	1	1	1	0	0	0	0	0	0	0	0	1	34	0		0	0	0	0	1	0	0	0.244251839
4057222	37	3	2	1	6	2	2	0	0	0	0	1	1	0	0	0	0	0	1	27	0		0	0	0	0	1	0	1	0.038210364
5457511	66	3	1	1	6	2	2	0	0	0	0	0	0	0	0	0	0	0	1	96	0		0	0	0	0	1	0	1	0.142008228
2397635	28	4	2	1	6	2	2	1	1	0	0	0	0	0	1	1	0	0	1	18	0		0	0	0	0	1	0	0	0.04667083
4818361	45	3	2	1	6	2	1	0	1	0	0	0	0	0	0	1	0	0	1	35	0		0	0	0	0	1	0	0	0.156092246
1558831	67	3	2	1	6	2	1	0	0	0	0	0	0	0	0	1	0	0	1	87	0		0	0	0	0	1	0	0	0.182955385
2313010	44	4	2	1	6	2	2	1	1	1	0	0	0	0	1	1	0	0	1	44	0		0	0	1	0	0	0	0	0.937771741
1922302	21	3	1	1	6	2	2	1	0	0	0	0	0	0	1	0	0	0	1	21	0		0	0	0	0	1	0	0	0.198334496
5727579	50	3	1	1	6	2	4	1	1	0	0	0	0	1	0	0	0	0	1	50	0		1	0	0	0	0	0	0
4246440	29	1	1	1	6	2	4	0	0	0	0	0	0	0	0	0	0	0	1	29	0		0	0	0	0	0	0	0	0.260022641
4940837	60	3	2	1	6	2	2	1	1	1	0	1	1	1	0	1	0	0	1	50	0		0	0	0	0	0	0	0
849829	36	3	2	1	6	2	4	0	1	0	0	0	1	0	1	1	0	0	1	26	0		0	0	0	0	1	0	0	0.207678079
5686046	48	4	2	1	6	2	2	1	1	1	0	0	0	0	0	1	0	0	1	38	0		0	0	0	0	1	0	0
4360174	48	1	1	1	6	2	4	1	0	0	0	0	0	0	0	0	0	0	1	48	0		0	0	1	0	0	0	0
2869477	32	1	1	1	4	1	3	0	0	0	0	0	1	1	0	0	0	0	1	32	0		0	0	0	0	1	0	0	0.469506938
4366255	82	3	2	1	6	2	5	0	0	0	0	0	0	0	0	0	0	0	1	82	0		0	0	0	0	1	0	0
3244595	67	3	1	1	6	2	5	1	0	0	1	0	0	1	0	0	0	0	1	67	0		0	0	0	0	1	0	0
3036200	25	3	2	1	6	2	2	0	0	0	0	0	0	0	0	0	0	0	1	35	0		0	0	0	0	1	0	1
5658855	39	4	2	1	6	2	2	1	1	1	0	0	0	0	0	1	0	0	1	29	0		0	0	0	0	0	0	1
3458136	69	1	2	1	6	2	5	0	0	1	0	0	1	0	0	0	0	0	1	59	0		0	0	0	0	1	0	0	7.462832304
394450	58	3	2	1	6	2	1	0	0	0	0	0	0	0	0	0	0	0	1	48	0		0	0	0	0	1	0	1	0.120340708
3991364	53	1	1	2	4	1	4	0	0	0	0	0	0	0	0	0	0	0	1	83	0		0	0	0	0	0	0	0	0.794622353
2882972	19	3	2	1	6	2	6	0	0	0	0	0	0	0	0	0	0	0	1	9	0		0	0	1	0	0	0	0	0.05567613
1708740	58	3	2	1	6	2	2	0	0	0	0	0	0	0	1	1	0	0	1	48	0		0	0	0	0	1	0	0	0.063886731
5507988	78	3	1	1	6	99	5	0	0	0	0	0	0	0	0	0	0	0	1	88	0		0	0	0	0	1	0	1	1.733218958
2317961	46	3	2	1	6	2	2	0	0	0	0	0	0	0	0	0	0	0	1	36	0		0	0	0	0	1	0	0
3904600	41	3	1	1	6	2	6	0	0	0	0	0	0	0	0	0	0	0	1	71	0		0	0	0	0	0	0	0	0.072760157
762225	40	3	2	1	6	2	2	0	1	0	0	0	0	0	0	0	0	0	1	30	0		1	0	0	0	0	0	0	0.106562453
4665380	42	3	1	1	6	2	2	1	0	0	0	1	0	0	1	1	0	0	1	42	0		0	0	0	0	1	0	1
2771724	65	3	1	1	6	2	5	1	1	1	0	0	0	0	0	1	0	0	1	95	0		1	0	0	0	1	0	1
3141969	62	3	2	1	3	2	4	0	1	1	0	0	0	0	0	0	0	0	1	52	0		1	0	1	0	0	0	0	0.854533412
4511227	73	1	1	1	6	2	88	1	1	0	1	0	0	0	0	0	0	0	1	103	0		0	0	1	0	0	0	0	0.948520411
5734899	79	3	2	1	6	2	5	0	0	1	0	0	0	0	0	0	0	0	1	109	0		0	0	0	0	1	0	0	0.340657961
4001104	30	1	2	1	88	2	88	1	0	0	0	0	0	0	0	1	0	0	1	20	0		0	0	0	0	0	0	0
4550897	50	3	1	1	4	1	2	0	1	1	0	0	1	0	1	1	0	0	1	50	0		1	0	0	0	1	0	0	0.463222871
5572101	25	3	2	1	6	2	2	0	0	0	0	0	0	0	0	0	0	0	1	15	0		0	0	0	0	0	0	0	0.104074239
2583551	44	3	1	1	1	2	4	0	1	0	0	0	1	1	1	0	0	0	1	74	0		0	0	0	0	0	0	0	0.112079658
4959839	23	3	1	1	6	2	2	0	0	0	0	0	0	0	0	1	0	0	1	23	0		0	0	0	0	1	0	0	0.082800666
3911260	36	4	2	1	6	2	2	0	1	1	0	0	0	0	0	0	0	0	1	36	0		0	0	0	0	1	0	0
1618767	42	1	1	1	6	2	2	0	0	1	0	0	0	0	0	0	0	0	1	42	0		0	0	0	0	0	0	0
1840351	38	4	1	1	6	2	4	1	1	1	0	0	0	0	0	1	0	0	1	38	0		0	0	0	0	1	0	0	0.562460369
1060476	27	3	1	1	6	2	2	0	0	1	0	0	0	0	0	0	0	0	1	27	0		0	0	0	0	1	0	0	0.437263394
3032191	39	3	2	1	6	2	2	0	0	0	0	0	0	0	0	1	0	0	1	29	0		0	0	0	0	1	0	0	0.19137022
5554699	49	3	1	1	88	99	2	1	1	1	0	1	1	0	1	0	0	0	1	49	0		0	0	0	0	1	0	1	1.032820314
5477105	75	3	2	1	6	2	5	0	1	0	0	0	0	0	0	0	0	0	1	95	0		0	0	0	0	1	0	1	0.318374607
4557540	58	3	2	1	6	2	5	0	0	0	0	0	0	0	0	0	0	0	1	48	0		1	0	1	0	1	0	1
3882437	46	1	2	1	6	2	2	0	1	1	0	0	0	0	0	0	0	0	1	36	0		0	0	0	0	0	0	0	1.878591029
95931	78	1	2	88	88	2	5	0	1	0	0	0	0	0	0	0	0	0	1	68	0		0	0	1	0	0	0	0
5416225	62	3	2	1	6	2	2	0	0	0	0	0	0	0	0	0	0	0	1	62	0		0	0	0	0	1	0	0	0.053807429
95443	78	2	2	1	6	2	5	0	0	0	0	0	0	0	0	0	0	0	99	98	0		0	0	0	0	0	0	0
1050424	28	2	2	1	2	2	4	0	0	0	0	0	0	0	0	0	0	0	99	28	0		0	0	0	0	0	0	0
4993780	65	2	1	1	6	2	2	0	0	1	0	0	0	0	0	0	0	0	99	135	0		0	0	0	0	0	0	0
3116434	57	2	1	1	6	2	4	0	0	0	0	0	0	0	0	0	0	0	99	97	0		1	0	0	0	0	0	0
3397422	83	2	2	1	6	2	5	1	0	0	0	0	0	0	0	0	0	0	99	113	0		0	0	0	0	0	0	0
889030	35	2	2	1	6	2	2	0	0	0	0	0	0	0	0	0	0	0	99	25	0		0	0	0	0	0	0	0
1852220	63	2	2	1	99	2	4	1	0	0	0	0	0	0	0	0	0	0	99	193	0		0	0	0	0	0	0	0	1.587562109
2147840	51	2	1	1	6	2	4	0	0	0	0	0	0	0	0	0	0	0	99	51	0		0	0	0	0	0	0	0	0.225502948
5455726	38	2	2	1	6	2	2	0	0	0	0	0	0	0	0	0	0	0	99	28	0		1	0	0	0	0	0	0
4655112	44	2	2	1	6	2	4	0	0	0	0	0	0	0	0	0	0	0	99	44	0		0	0	0	0	0	0	0
964010	31	2	2	1	6	2	2	0	0	0	0	0	0	0	0	0	0	0	99	21	0		0	0	0	0	0	0	0
339553	61	2	2	1	6	2	88	0	0	0	0	0	0	0	0	0	0	0	99	51	0		0	0	0	0	0	0	0
2383363	78	2	2	1	6	2	5	0	1	1	0	0	0	0	0	0	0	0	99	168	0		0	0	0	0	0	0	0	0.037482473
3728735	23	2	2	1	6	2	4	0	0	1	0	0	0	0	0	0	0	0	99	13	0		0	0	0	0	0	0	0	0.579005584
5764559	89	2	1	1	6	2	5	0	0	1	0	0	0	0	0	0	0	0	99	194	0		0	0	0	0	0	0	0
3002415	77	2	2	1	6	2	5	1	0	1	0	0	0	0	0	0	0	0	99	137	0		0	0	0	0	0	0	0
952415	32	2	2	1	6	2	4	0	0	0	0	0	0	0	0	0	0	0	99	22	0		0	0	0	0	0	0	0
2424285	32	2	2	1	6	2	2	0	0	0	0	0	0	0	0	0	0	0	99	22	0		0	0	0	0	0	0	0
5769498	27	2	2	1	6	2	4	0	0	1	0	0	0	0	0	0	0	0	99	17	0		0	0	0	0	0	0	0
3209402	89	2	1	1	6	2	5	1	1	0	0	0	0	0	0	0	0	0	99	95	0		0	0	0	0	0	0	0
1626846	59	2	1	1	6	2	2	0	0	0	0	0	0	0	0	0	0	0	99	209	0		0	0	0	0	0	0	0
1708556	41	2	2	1	88	2	4	0	0	0	0	0	1	0	0	0	0	0	99	31	0		1	0	0	0	0	0	0
2375469	23	2	2	1	99	2	2	0	0	0	0	0	0	0	0	0	0	0	99	23	0		0	0	0	0	0	0	0
5452470	52	2	1	1	6	2	4	0	1	0	0	0	0	0	0	0	0	0	99	102	0		1	0	0	0	0	0	0
4730805	20	2	1	1	4	1	2	0	0	0	0	0	0	0	0	0	0	0	99	20	0		0	0	0	0	0	0	0
347959	61	2	2	2	4	1	6	0	0	0	0	0	0	0	0	0	0	0	99	51	0		1	0	0	0	0	0	0	1.081968957
5305213	63	2	1	1	6	2	4	0	0	0	0	1	0	0	0	0	0	0	99	63	0		1	0	0	0	0	0	0
378792	59	2	1	1	6	2	5	1	1	1	0	0	0	0	0	0	0	0	99	69	0		1	0	0	0	0	0	0
2937553	31	2	2	1	6	2	3	0	0	0	0	0	0	0	0	0	0	0	99	21	0		0	0	0	0	0	0	0
138856	74	2	1	1	6	2	88	0	0	0	0	0	0	0	0	0	0	0	99	74	0		0	0	0	0	0	0	0
3766057	34	2	2	1	4	1	3	0	0	0	0	1	0	0	0	0	0	0	99	34	0		0	0	0	0	0	0	0	0.305733621
1200256	21	2	2	1	6	2	4	0	0	0	0	0	0	0	0	0	0	0	99	11	0		0	0	0	0	0	0	0
2640608	32	2	1	1	6	2	2	0	0	0	0	0	0	0	0	0	0	0	99	32	0		0	0	0	0	0	0	0
3902160	31	2	2	1	6	2	2	0	0	0	0	0	0	0	0	0	0	0	99	21	0		0	0	0	0	0	0	0
1063050	28	2	2	2	4	1	4	0	0	0	0	0	0	0	0	0	0	0	99	28	0		0	0	0	0	0	0	0
923188	33	2	2	1	6	2	2	0	0	0	0	0	0	0	0	0	0	0	99	23	0		0	0	0	0	0	0	0
2931006	62	2	1	1	6	2	2	1	0	0	0	0	0	0	0	0	0	0	99	62	0		0	0	0	0	0	0	0	0.311850069
2680796	27	2	1	1	6	2	88	1	0	0	0	0	0	0	0	0	0	0	99	27	0		0	0	0	0	0	0	0	0.272187542
2737022	31	2	2	1	88	2	2	0	0	0	0	0	0	0	0	0	0	0	99	31	0		1	0	0	0	0	0	0
4040197	62	2	1	1	6	2	2	1	0	0	0	0	0	0	0	0	0	0	99	82	0		0	0	0	0	0	0	0
4365115	46	2	2	1	6	2	4	0	0	1	0	0	0	0	0	0	0	0	99	46	0		0	0	0	0	0	0	0
2273271	26	2	1	1	6	2	4	0	0	1	0	0	0	0	0	0	0	0	99	91	0		1	0	0	0	0	0	0	0.194870696
1986897	89	2	2	1	6	2	5	0	0	0	0	0	0	0	0	0	0	0	99	132	0		0	0	0	0	0	0	0
2116448	66	2	1	1	6	2	5	0	0	0	0	0	0	0	0	0	0	0	99	66	0		0	0	0	0	0	0	0
4943778	56	2	2	1	6	2	2	0	0	0	0	0	0	0	0	0	0	0	99	76	0		0	0	0	0	0	0	0
4975867	56	2	1	1	6	2	4	0	0	0	0	0	0	0	0	0	0	0	99	106	0		0	0	0	0	0	0	0
1047217	28	2	2	1	4	1	3	0	0	0	0	0	0	0	0	0	0	0	99	18	0		0	0	0	0	0	0	0
3077359	42	2	2	1	6	2	2	0	0	1	0	0	0	0	0	0	0	0	99	32	0		0	0	0	0	0	0	0
3263802	39	2	2	1	6	2	2	0	0	0	0	0	0	0	0	0	0	0	99	29	0		0	0	0	0	0	0	0
2354824	66	2	1	1	6	2	5	0	0	1	0	0	0	0	0	0	0	0	99	66	0		0	0	0	0	0	0	0
5368182	89	2	2	1	6	2	5	0	1	0	0	0	0	0	0	0	0	0	99	130	0		0	0	0	0	0	0	0
4424178	43	2	2	1	6	2	2	0	0	0	0	0	0	0	0	0	0	0	99	33	0		0	0	0	0	0	0	0
3055715	30	3	2	1	3	2	5	0	0	0	0	0	0	0	0	0	0	0	2	20	0		0	0	0	0	0	0	0	0.463573835
2353058	45	1	1	2	4	1	88	1	1	0	0	0	1	0	0	1	0	0	2	45	0		0	0	0	0	0	0	0
1576124	34	1	1	88	88	2	4	1	0	0	0	0	0	0	0	1	0	0	2	34	0		1	0	0	0	0	0	0	3.213467155
1072567	27	3	2	1	99	99	2	0	0	0	0	0	0	0	1	0	0	0	2	17	0		0	0	0	0	0	0	0
4828134	50	1	2	1	3	2	4	1	1	1	1	0	0	1	0	0	0	0	2	60	0		1	0	0	0	0	0	0	4.417823067
2197913	48	3	2	1	99	99	2	0	0	0	0	0	0	0	0	0	0	0	2	38	0		0	0	0	0	0	0	0	0.503545878
485332	53	1	1	1	4	1	4	1	1	0	0	0	0	0	0	0	0	0	2	53	0		0	0	0	0	0	0	0	5.726738911
3991897	40	3	2	2	88	99	4	1	0	0	0	0	0	0	0	0	0	0	2	30	0		0	0	0	0	0	0	0	1.056136951
1616935	21	1	2	1	4	1	88	0	1	1	0	0	0	0	0	1	0	0	2	11	0		0	0	0	0	0	0	0	3.178554532
1072342	27	1	1	2	4	1	88	0	1	0	0	0	0	0	0	0	0	0	2	27	0		0	0	0	0	0	0	0	6.254705154
4310544	31	3	2	1	6	2	2	0	0	0	0	0	0	0	0	0	0	0	2	21	0		0	0	0	0	0	0	0	0.365206336
1116154	25	3	1	1	4	1	4	0	0	0	0	0	0	0	0	0	0	0	1	25	0		1	0	0	0	0	0	0
343387	61	1	1	1	6	2	5	0	0	1	0	0	0	0	0	0	0	0	1	91	0		0	0	0	0	0	0	0
1112159	25	1	1	1	6	2	4	1	1	1	1	0	0	1	0	0	0	0	1	25	0		0	0	0	0	0	0	0
3274992	22	1	1	88	2	2	88	0	0	1	0	0	0	0	0	0	0	0	1	22	0		1	0	0	0	0	0	0	0.393993216
1891297	18	3	1	1	6	2	2	0	0	0	0	0	0	0	0	1	0	0	1	18	0		0	0	0	0	0	0	0
5597832	27	1	2	1	4	1	88	0	1	1	0	0	0	0	0	1	0	0	1	17	0		0	0	0	0	0	0	0
3419850	52	3	1	1	6	2	2	0	0	0	0	1	0	0	0	0	0	0	1	52	0		0	0	0	0	0	0	0	0.079143357
4167451	22	1	2	1	6	2	6	0	0	0	0	0	1	1	0	0	0	0	1	12	0		0	0	0	0	0	0	0	0.51575449
3230266	28	1	1	1	4	1	4	0	1	1	0	0	0	0	0	0	0	0	1	28	0		0	0	0	0	0	0	0	1.014215884
132686	75	1	2	1	6	2	5	0	0	1	0	0	0	0	0	1	0	0	1	65	0		0	0	0	0	0	0	0	0.311932142
2750075	35	1	1	1	6	2	2	1	0	0	0	0	0	0	0	0	0	0	1	35	0		0	0	0	0	0	0	0	0.700936521
5194241	20	1	1	1	6	2	2	1	1	1	0	0	0	0	0	1	0	0	1	20	0		0	0	0	0	0	0	0	0.419527454
80074	80	1	1	1	6	2	2	1	1	1	1	0	0	0	0	0	0	1	1	80	0		0	0	0	0	0	0	0
771706	39	3	1	1	6	2	6	0	1	0	1	0	0	1	0	0	0	0	1	39	0		0	0	0	0	0	0	0	0.446603119
4348134	21	3	1	1	6	2	2	0	0	1	0	0	0	0	0	0	0	0	1	21	0		0	0	0	0	0	0	0	0.116519741
5544485	71	1	1	88	3	2	2	0	0	1	0	0	0	1	0	0	0	0	1	71	0		0	0	0	0	0	0	0	4.66381615
329195	62	3	1	1	6	2	2	0	0	0	0	0	0	0	0	0	0	0	1	62	0		0	0	0	0	0	0	0	0.140463795
4086312	33	3	1	1	6	2	2	0	1	0	0	0	1	1	0	0	0	0	1	33	0		1	0	0	0	0	0	0	0.15927463
3242468	49	3	2	1	6	2	2	0	0	0	0	0	0	0	0	0	0	0	1	39	0		0	0	0	0	0	0	0	0.073062403
2617260	35	1	2	1	6	2	4	0	0	0	0	0	1	0	0	0	0	0	1	25	0		0	0	0	0	0	0	0	0.186563146
4459227	30	1	1	1	88	2	2	0	1	0	0	0	0	0	1	0	0	0	1	30	0		0	0	0	0	0	0	0	0.789151951
1605364	71	1	2	1	6	2	3	1	1	0	0	0	0	1	0	1	0	0	1	61	0		0	0	0	0	0	0	0
899995	34	4	1	1	99	99	6	1	1	1	0	0	0	0	1	1	0	0	1	34	0		0	0	0	0	0	0	0
943755	32	3	1	1	6	2	2	0	0	0	0	0	0	0	0	0	0	0	99	32	0		0	0	0	0	0	0	0
330427	62	3	1	1	88	2	2	1	1	1	0	0	0	0	0	0	0	0	99	92	0		0	0	0	0	0	0	0
2511011	20	3	1	1	4	1	4	0	0	0	0	0	0	0	0	0	0	0	99	20	0		0	0	0	0	0	0	0	0.218400984
5903490	49	3	1	88	2	2	4	0	0	0	0	0	0	0	0	0	0	0	99	59	0		0	0	0	0	0	0	0
4400948	68	3	2	1	6	2	5	0	0	0	0	0	0	0	0	0	0	0	99	58	0		0	0	0	0	0	0	0
1963097	52	3	1	1	6	2	2	0	0	0	0	0	0	0	0	0	0	0	99	52	0		0	0	0	0	0	0	0	0.12354042
540953	50	3	1	1		99	4	1	0	0	0	0	0	0	0	1	0	0	99	50	0		0	0	0	0	0	0	0	0.052380686
4183791	67	3	1	88	6	2	5	0	0	0	0	1	0	0	1	0	0	0	99	77	0		0	0	0	0	0	0	0
5785841	37	3	2	1	2	2	3	0	0	0	0	0	0	0	0	0	0	0	99	27	0		0	0	0	0	0	0	0
2445847	84	3	2	1	6	2	5	0	0	0	0	0	0	0	0	0	0	0	99	74	0		0	0	0	0	0	0	0
5664009	20	3	1	1	2	2	2	0	0	0	0	0	0	0	0	0	0	0	99	20	0		0	0	0	0	0	0	0	0.038613122
5851251	61	3	2	1	3	99	2	0	0	0	0	0	0	0	0	0	0	0	99	61	0		0	0	0	0	0	0	0
967198	31	3	2	1	6	2	2	0	0	0	0	0	0	0	0	0	0	0	99	21	0		0	0	0	0	0	0	0
5365911	38	3	2	1	6	2	2	0	1	1	0	0	0	0	0	0	0	0	99	28	0		0	0	0	0	0	0	0
98144	78	3	2	88	88	2	4	0	0	0	0	0	0	0	0	0	0	0	99	78	0		0	0	0	0	0	0	0
5732493	37	1	1	1	6	2	4	0	0	0	0	0	0	0	0	0	0	0	99	37	0		0	0	0	0	0	0	0
3847485	89	2	1	1	6	2	5	1	1	1	0	0	0	0	0	1	0	0	2	120	0		0	0	0	0	0	0	0
2082367	89	2	2	1	6	2	5	0	1	0	0	0	0	0	0	0	0	0	2	84	0		0	0	0	0	0	0	0
4031763	89	2	2	1	2	2	5	1	0	1	0	0	0	0	0	0	0	0	2	152	0		0	0	0	0	0	0	0	7.369936019
3187372	66	2	1	1	6	2	2	1	0	0	0	0	0	0	0	0	0	0	2	96	0		0	0	0	0	0	0	0
234779	67	2	2	88		2	4	1	1	1	0	0	0	0	0	0	0	0	2	172	0		0	0	0	0	0	0	0
2386986	84	2	2	1	6	2	5	0	0	0	0	0	0	0	0	0	0	0	99	94	0		0	0	0	0	0	0	0
2337553	36	2	2	1	4	1	2	0	0	0	0	0	0	0	0	0	0	0	99	26	0		0	0	0	0	0	0	0
5008334	67	2	1	1	6	2	5	1	1	1	0	0	0	0	0	0	0	0	1	67	0		0	0	0	0	0	0	0	3.024705127
183161	70	2	2	1	6	2	5	1	0	1	0	0	0	0	0	0	0	0	1	100	0		0	0	0	0	0	0	0
3908363	63	2	2	1	6	2	5	0	0	1	0	0	0	0	0	0	0	0	1	53	0		1	0	0	0	0	0	0
3738019	23	2	2	1	6	2	4	0	0	0	0	0	0	0	0	0	0	0	1	93	0		0	0	0	0	0	0	0	0.082106587
3131411	89	2	2	1	6	2	5	1	1	0	0	0	0	0	0	0	0	0	1	137	0		0	0	0	0	0	0	0
9237	89	2	2	1	6	2	5	1	1	0	0	0	0	0	0	0	0	0	1	104	0		0	0	0	0	0	0	0
3628066	85	2	1	1	6	2	5	1	0	1	0	0	0	0	0	0	0	0	1	145	0		0	0	0	0	0	0	0
1870715	66	2	2	1	6	2	5	0	0	0	0	0	0	0	0	0	0	0	1	86	0		0	0	0	0	0	0	0
195707	69	2	1	1	6	2	88	0	0	1	0	0	0	0	0	0	0	0	1	119	0		0	0	0	0	0	0	0
3636228	71	2	1	1	6	2	5	0	0	0	0	0	0	0	0	0	0	0	1	71	0		1	0	0	0	0	0	0
4715869	56	2	1	1	6	2	4	0	0	1	0	0	0	0	0	0	0	0	1	56	0		0	0	0	0	0	0	0
5340194	67	2	1	1	6	2	2	0	0	0	0	0	0	0	0	0	0	0	1	107	0		0	0	0	0	0	0	0
1800984	32	2	2	1	6	2	4	0	0	1	0	0	0	0	0	0	0	0	1	22	0		0	0	0	0	0	0	0
3065063	54	2	1	1	6	2	4	0	0	0	0	1	0	0	0	0	0	0	1	64	0		0	0	0	0	0	0	0
4047704	61	2	2	1	6	2	2	0	0	0	0	0	0	0	0	0	0	0	1	51	0		0	0	0	0	0	0	0
68597	82	2	1	88	6	2	5	0	0	1	0	1	0	0	0	0	0	0	1	92	0		0	0	0	0	0	0	0
4551767	30	3	2	1	6	2	2	0	0	0	0	0	1	0	1	0	0	0	1	20	0		0	0	0	0	0	0	0	0.030327877
3609210	48	3	2	1	6	2	2	0	0	0	0	0	0	0	0	0	0	0	1	38	0		0	0	0	0	0	0	0	0.100922658
608748	47	3	2	88	2	2	4	0	1	0	0	0	0	0	0	0	0	0	1	37	0		1	0	0	0	0	0	0	0.13407842
4447357	60	2	1	2	4	1	2	1	1	1	0	0	0	0	0	0	0	0	2	140	0		0	0	0	0	0	0	0
3171935	61	2	2	1	6	2	5	0	1	1	0	0	0	0	0	0	0	0	1	101	0		1	0	0	0	0	0	0	0.443774702
1874457	59	2	1	1	6	2	4	0	1	1	0	0	0	0	0	0	0	0	1	99	0		0	0	0	0	0	0	0	0.284013235
329512	61	2	1	1	6	2	2	1	0	1	0	0	0	0	0	0	0	0	1	121	0		1	0	0	0	0	0	0
176206	71	2	2	2	4	1	5	1	0	0	0	0	0	0	0	0	0	0	1	81	0		1	0	0	0	0	0	0	1.283105642
4733867	55	2	1	1	4	1	4	1	1	1	0	0	0	0	0	1	0	0	2	115	0		0	0	0	0	0	0	0	7.551179695
2848441	64	2	1	1	4	1	3	0	0	0	0	0	1	0	0	0	0	0	1	114	0		0	0	0	0	0	0	0
374023	59	2	1	1	6	2	2	0	1	1	1	0	0	0	0	0	0	0	1	59	0		0	0	0	0	0	0	0	1.763330638
805977	38	2	2	1	6	2	2	1	1	0	0	0	0	0	0	0	0	0	1	38	0		0	0	0	0	0	0	0
1139879	24	2	1	1	6	2	4	1	0	1	0	0	0	0	0	0	0	0	1	24	0		0	0	0	0	0	0	0
5561142	71	2	1	1	6	2	88	1	1	1	0	0	0	0	0	0	0	0	1	191	0		1	0	0	0	0	0	0
4465057	34	2	2	1	6	2	4	1	1	0	0	0	0	0	0	1	0	0	1	24	0		0	0	0	0	0	0	0
1794488	65	2	1	1	6	2	5	0	1	1	0	0	0	0	0	0	0	0	1	145	0		0	0	0	0	0	0	0
1569281	52	1	1	1	6	2	2	1	1	1	0	0	0	0	0	0	0	0	2	52	0		0	0	0	0	0	0	0	12.53884914
4838727	25	3	2	1	6	2	2	0	0	1	0	0	0	0	1	0	0	0	2	15	0		0	0	0	0	0	0	0	1.150547102
2335613	25	1	2	1	4	1	6	0	1	1	0	0	0	0	0	0	0	0	2	15	0		0	0	0	0	0	0	0	16.37553461
5614015	24	1	1	1	4	1	4	1	1	1	0	0	0	0	0	0	0	0	2	24	1	1	0	0	0	0	0	0	0	1
457020	55	4	1	2	4	1	1	0	0	0	0	0	0	0	0	0	0	0	2	55	0		0	0	0	0	0	0	0
774072	39	4	2	1	4	1	1	0	1	0	0	0	0	0	0	0	0	0	2	29	0		0	0	0	0	0	0	0
3181490	24	4	2	1	6	2	4	0	0	0	0	0	0	0	0	0	0	0	2	14	0		0	0	0	0	0	0	0
2479252	21	1	2	1	4	1	4	0	0	0	0	0	0	0	0	0	0	0	2	11	0		0	0	0	0	0	0	0	17.56193212
5777053	29	1	2	1	3	2	4	1	1	1	0	0	0	0	0	1	0	0	2	29	0		0	0	0	0	0	0	0	3.261424889
3354493	51	3	1	1	6	2	2	0	0	0	0	0	1	0	0	1	0	0	1	51	0		0	0	0	0	0	0	0
2704744	32	1	2	1	6	2	5	1	0	0	0	1	0	0	0	0	0	0	1	72	0		0	0	0	0	0	0	0	0.183259294
4122122	52	3	2	1	6	2	2	0	0	0	0	0	0	0	0	0	0	0	1	42	0		1	0	0	0	0	0	0
5738968	86	3	1	1	6	2	5	0	1	1	0	0	0	0	0	0	0	0	1	116	0		0	0	0	1	1	1	1
4711159	79	3	2	1	3	2	5	1	1	0	0	1	0	0	0	0	0	0	1	79	0		1	0	0	0	0	0	0	0.149271873
286774	64	3	1	1	6	2	4	1	0	0	1	0	0	1	0	0	0	0	1	64	0		0	0	0	0	1	0	1	0.508725017
3487454	48	3	2	1	3	2	2	1	0	0	0	0	0	0	0	1	0	0	1	38	0		0	0	0	0	0	0	0	0.293345147
5559413	51	3	2	1	2	2	2	0	0	0	0	0	0	0	0	0	0	0	1	41	0		0	0	0	0	0	0	0
79808	80	3	1	1	6	2	1	0	0	0	0	0	0	0	0	0	0	0	1	120	0		0	0	0	0	0	1	1	0.25470391
5557063	55	1	2	1	4	1	4	1	1	1	0	0	0	0	0	1	0	0	1	45	0		1	0	0	0	0	0	0	6.925071801
3882464	89	4	2	1	6	2	5	1	1	1	0	0	0	0	0	1	0	0	1	79	0		0	0	0	0	0	0	0	0.542801305
5592047	40	3	2	1	6	2	2	0	0	0	0	0	0	0	0	0	0	0	1	30	0		0	0	0	0	0	0	0	2.376643122
2372208	76	3	2	1	6	2	5	0	0	0	0	0	0	0	0	0	0	0	1	126	0		0	0	0	0	1	0	0
1029066	29	3	2	1		2	6	0	1	0	0	0	0	0	0	1	0	0	1	29	0		0	0	0	0	0	0	1	0.358370173
340643	61	4	2	1	3	2	2	0	0	0	0	0	0	0	0	0	0	0	1	51	0		0	0	0	0	0	0	0
3698490	41	3	1	1	88	2	2	1	0	0	0	0	0	0	0	1	0	0	1	41	0		0	0	0	0	0	0	0
1073618	27	3	2	1	6	2	4	0	0	0	0	0	0	0	0	1	0	0	1	17	0		0	1	1	0	1	0	0	0.107645025
2339108	60	3	2	1	1	2	2	0	1	1	0	0	0	1	0	0	0	0	1	50	0		0	0	0	0	0	0	0	0.301162018
4816153	43	3	2	1	6	2	2	0	0	0	0	0	0	0	0	0	0	0	1	63	0		0	0	0	0	0	0	0	1.232589695
4865188	51	1	2	1	6	2	88	1	1	1	0	0	0	0	1	0	0	0	1	51	0		0	0	0	0	0	0	0
4519196	70	3	2	1	6	2	5	0	0	0	0	0	0	0	0	0	0	0	1	60	0		0	0	0	0	0	0	0	0.216114151
5068477	38	3	1	1	6	2	6	0	0	0	0	0	0	0	0	0	0	0	1	38	0		1	0	0	0	0	0	0	0.061285586
3846899	19	3	2	1	6	2	2	0	1	0	0	0	0	0	0	0	0	0	1	9	0		0	0	0	0	0	0	0	0.118283922
5443959	30	3	1	1	6	2	2	1	1	0	1	0	0	1	0	0	0	0	1	30	0		0	0	0	0	0	0	0
917581	33	3	1	1	88	2	2	0	0	0	0	0	0	1	0	0	0	0	1	43	0		0	1	1	0	0	0	0	0.07049416
701526	42	3	1	2	4	1	6	0	0	0	0	0	0	0	0	0	0	0	1	42	0		0	0	0	0	0	0	0	0.112135391
1734069	54	1	1	1	6	2	2	0	0	0	0	0	0	0	0	0	0	0	1	54	0		0	0	0	0	1	0	0	0.268935556
3132789	48	3	1	1	6	2	88	0	0	0	0	0	0	0	0	0	0	0	1	48	0		0	0	0	0	0	0	0	0.044826132
3402688	36	3	1	1	6	2	6	0	0	0	0	0	0	0	0	0	0	0	1	36	0		0	0	0	0	0	0	0	0.092476967
5013787	53	3	1	1	4	1	2	1	0	0	0	0	0	0	0	0	0	0	1	53	0		0	0	0	0	0	0	0	0.088861388
4024695	55	3	2	1	99	99	2	0	0	0	0	0	0	0	0	0	0	0	1	45	0		0	0	0	0	0	0	0	0.047460868
945966	32	3	1	1	88	2	2	1	0	0	0	0	0	0	0	0	0	0	1	32	0		0	1	1	0	0	0	0	0.174281652
2467123	46	4	1	1	6	2	2	1	1	1	0	0	0	0	1	1	0	0	1	46	0		0	0	0	0	0	0	0
3047857	34	3	1	1	4	1	4	0	0	0	0	0	0	0	0	0	0	0	1	34	0		0	0	0	0	0	0	0	0.149016546
1098160	26	1	1	1	1	2	4	0	0	1	0	0	0	0	0	0	0	0	1	26	0		1	0	0	0	0	0	0
2157486	55	3	1	1	99	2	2	0	0	1	0	0	0	0	0	1	0	0	1	55	0		0	0	0	0	0	0	0	0.145209653
4820528	37	4	1	1	99	99	2	0	0	0	0	0	0	0	0	0	0	0	1	37	0		0	0	0	0	0	0	0	0.044017298
4498326	36	3	1	1	88	2	6	0	0	0	0	0	0	0	0	0	0	0	1	36	0		0	0	0	0	0	0	0	0.278306004
3243295	28	4	2	1	6	2	4	1	1	1	0	1	0	0	0	1	0	0	1	18	0		0	0	0	1	1	0	1	0.436959635
772188	39	3	2	1	2	2	6	0	0	0	0	0	0	0	0	0	0	0	1	29	0		0	0	0	0	0	0	0	0.196069139
3611650	29	3	1	99		99	6	0	0	0	0	0	0	0	0	0	0	0	1	29	0		0	0	0	0	0	0	0	0.023524395
466220	54	1	2	1	6	2	88	1	1	0	0	0	0	0	1	0	0	0	1	44	0		0	0	0	0	0	0	0
2148843	71	1	2	1	6	2	5	0	1	1	0	0	0	0	0	0	0	0	1	61	0		0	0	0	0	0	0	0
4243820	71	1	2	1	6	2	5	0	1	1	0	0	0	0	0	0	0	0	1	71	1	0.95238092	0	0	0	0	0	0	0	1
4657182	53	1	2	1	6	2	5	0	1	1	0	0	1	0	0	0	0	0	1	43	1	0.333333	1	1	1	0	0	0	0	1
5619813	31	3	2	1	2	2	2	0	1	1	0	0	0	1	1	1	0	0	1	21	0		0	0	0	0	0	0	0	0.254435554
1777043	29	3	2	1	6	2	2	1	0	0	0	0	0	0	0	0	0	0	1	19	0		1	1	1	1	1	1	1	0.306504766
777347	39	4	2	1	99	99	6	1	1	1	0	0	0	0	1	1	0	0	1	29	0		0	0	0	0	0	0	0
2018789	55	1	1	99		99	88	1	0	1	1	1	0	0	0	0	0	0	1	55	0		1	0	0	0	0	0	0	0.675433815
3264878	40	3	1	1	99	99	2	0	0	0	0	0	0	0	0	0	0	0	1	40	0		0	0	0	0	1	0	0
3269998	40	3	1	1	99	2	2	0	0	0	0	0	0	0	0	0	0	0	1	40	0		0	0	0	0	0	0	0	0.295345102
1233957	19	4	1	99	99	99	6	1	1	1	0	0	0	0	0	0	0	0	1	19	0		0	0	0	0	0	0	0	0.041324423
5050210	69	3	1	1	6	2	6	0	0	0	0	0	0	0	0	0	0	0	1	69	0		0	0	0	0	0	0	0	0.173912637
4099949	32	2	2	1	6	2	2	0	1	1	0	0	0	0	0	0	0	0	99	32	0		0	0	0	0	0	0	0
3756090	82	2	2	1	6	2	5	0	0	0	0	0	0	0	0	0	0	0	99	112	0		0	0	0	0	0	0	0
1742152	68	2	2	1	6	2	5	1	0	1	0	0	0	0	0	0	0	0	99	58	0		0	0	0	0	0	0	0
4088336	32	2	2	1	3	2	2	0	0	0	0	0	0	0	0	0	0	0	99	22	0		0	0	0	0	0	0	0
2772330	31	2	2	1	6	2	2	0	0	0	0	0	0	0	0	0	0	0	99	31	0		0	0	0	0	0	0	0
3245620	79	2	2	1	99	99	5	0	0	0	0	0	0	0	0	0	0	0	99	79	0		0	0	0	0	0	0	0
5237974	48	2	2	1	2	2	2	0	0	0	0	0	1	0	0	0	0	0	99	68	0		0	0	0	0	0	0	0
5659568	29	2	2	99	99	99	4	0	0	0	0	0	0	0	0	0	0	0	99	19	0		1	0	0	0	0	0	0
4983051	66	2	2	1	4	1	5	0	0	0	0	0	0	0	0	0	0	0	99	66	0		0	0	0	0	0	0	0
5026868	82	2	2	1	6	2	5	1	0	0	0	0	0	0	0	0	0	0	99	72	0		0	0	0	0	0	0	0
5168553	34	2	2	1	6	2	2	0	0	0	0	0	0	0	0	0	0	0	99	24	0		0	0	0	0	0	0	0
2676605	34	2	1	1	4	1	4	1	0	0	0	0	0	0	0	0	0	0	99	34	0		0	0	0	0	0	0	0
1708029	29	2	2	1	6	2	4	0	0	0	0	0	0	0	0	0	0	0	99	19	0		0	0	0	0	0	0	0	0.308853832
3392872	81	2	1	1	6	2	5	0	0	0	0	0	0	0	0	0	0	0	99	141	0		0	0	0	0	0	0	0
4953453	57	2	1	1	6	2	4	0	0	0	0	0	0	0	0	0	0	0	99	57	0		1	0	0	0	0	0	0
4710324	52	2	2	1	4	1	4	0	0	0	0	1	0	0	0	0	0	0	99	122	0		0	0	0	0	0	0	0	0.168869711
5837039	26	2	2	1	4	1	88	0	0	0	0	0	0	0	0	0	0	0	99	16	0		0	0	0	0	0	0	0
4378005	31	2	2	88	2	2	4	0	0	0	0	0	0	0	0	0	0	0	99	21	0		0	0	0	0	0	0	0
2010277	41	2	1	1	6	2	4	0	0	0	0	0	0	0	0	0	0	0	99	81	0		1	0	0	0	0	0	0	0.130662124
3666328	65	2	2	1	6	2	2	0	0	0	0	0	0	0	0	0	0	0	99	65	0		1	0	0	0	0	0	0
536412	51	2	1	1	4	1	4	0	0	0	0	0	0	0	0	0	0	0	99	51	0		1	0	0	0	0	0	0
5749445	47	2	1	1	1	2	2	0	0	0	0	0	0	0	0	0	0	0	99	87	0		0	0	0	0	0	0	0
2617269	46	2	1	1	6	2	6	1	0	1	0	1	0	0	1	1	0	0	99	46	0		0	0	0	0	0	0	0	0.041900495
600725	48	2	1	88	88	2	4	0	0	0	0	0	0	0	0	0	0	0	99	48	0		0	0	0	0	0	0	0	0.135398906
2643748	85	2	2	1	6	2	5	0	0	0	0	1	0	0	0	0	0	0	99	135	0		0	0	0	0	0	0	0	0.562576139
1133038	24	2	2	1	6	2	2	0	0	0	0	0	0	0	0	0	0	0	99	14	0		0	0	0	0	0	0	0
2897559	49	2	2	1	6	2	4	0	0	1	0	0	0	0	0	0	0	0	99	39	0		0	0	0	0	0	0	0	0.167132991
4315331	88	2	2	1	6	2	5	0	0	0	0	0	0	0	0	0	0	0	99	98	0		1	0	0	0	0	0	0	1.101798742
2424933	33	2	1	1	3	2	4	1	0	0	0	0	0	0	0	0	0	0	99	33	0		1	0	0	0	0	0	0
3324985	33	2	2	1	6	2	2	0	0	0	0	0	0	0	0	0	0	0	99	23	0		0	0	0	0	0	0	0
2286527	71	2	2	1	6	2	5	1	1	1	0	0	0	0	0	0	0	0	99	181	0		0	0	0	0	0	0	0
214488	69	2	2	1	4	1	2	0	1	0	0	0	0	0	0	0	0	0	99	119	0		0	0	0	0	0	0	0
477703	54	2	1	2	4	1	88	1	1	0	0	0	0	0	0	0	0	0	99	94	0		0	0	0	0	0	0	0	0.271349948
16917	89	2	2	1	6	2	5	0	0	1	0	0	0	0	0	0	1	0	99	92	0		0	0	0	0	0	0	0
5093811	23	2	2	1	99	2	2	0	0	0	0	0	0	0	0	0	0	0	99	13	0		0	0	0	0	0	0	0
5697853	67	2	1	1	6	2	5	1	0	0	0	0	0	0	0	0	0	0	99	107	0		0	0	0	0	0	0	0
44263	85	2	2	1	6	2	5	1	0	0	0	0	0	0	0	0	0	0	99	145	0		1	0	0	0	0	0	0
2638531	63	2	2	1	6	2	5	0	0	0	0	0	0	0	0	0	0	0	99	113	0		0	0	0	0	0	0	0
3378610	68	2	2	1	6	2	5	1	0	0	0	0	0	0	0	0	0	0	99	148	0		0	0	0	0	0	0	0
3647997	89	2	2	1	6	2	5	1	0	0	0	0	0	0	0	0	0	0	99	104	0		0	0	0	0	0	0	0
3434350	67	2	1	1	6	2	5	0	1	1	0	0	0	0	0	0	0	0	99	147	0		1	0	0	0	0	0	0
4505162	72	2	1	1	6	2	5	0	1	1	0	0	0	0	0	0	0	0	99	112	0		0	0	0	0	0	0	0
2602844	88	2	1	1	6	2	5	1	0	0	0	0	0	0	0	0	0	0	99	158	0		0	0	0	0	0	0	0
952063	32	2	2	88	2	2	2	0	0	0	0	0	0	0	0	0	0	0	99	22	0		0	0	0	0	0	0	0
5589713	72	2	1	1	6	2	5	0	0	1	0	0	0	0	0	0	0	0	99	102	0		1	0	0	0	0	0	0
2865022	21	2	2	1	4	1	2	0	0	0	0	0	0	0	0	0	0	0	99	11	0		0	0	0	0	0	0	0
4722517	78	2	1	1	6	2	88	0	0	0	0	0	0	0	0	0	0	0	99	108	0		0	0	0	0	0	0	0
4525279	83	2	1	1	6	2	5	0	0	0	0	0	0	0	0	0	0	0	99	83	0		0	0	0	0	0	0	0
2819785	26	2	2	1	1	2	4	1	0	0	0	0	0	0	0	0	0	0	99	16	0		1	0	0	0	0	0	0
4372635	53	4	1	88	2	2	6	1	1	1	0	0	0	0	0	0	0	0	2	53	0		1	0	0	0	0	0	0
5737291	24	1	1	1	3	2	88	0	0	0	0	0	0	0	0	0	0	0	2	24	0		1	0	0	0	0	0	0
1228562	20	4	1	1	99	99	3	0	0	0	0	0	0	0	0	0	0	0	2	20	0		0	0	0	0	0	0	0	0.442043259
3161079	26	4	1	1	99	99	6	1	1	1	0	0	0	0	1	1	0	0	2	26	0		0	0	0	0	0	0	0
3876980	35	1	1	1	6	2	4	0	0	0	0	0	0	0	0	0	0	0	2	45	0		1	0	0	0	0	0	0
4303765	30	1	2	1	4	1	3	0	1	0	0	0	0	0	0	0	0	0	2	20	0		1	0	0	0	0	0	0	4.746179186
2499116	18	3	2	1	6	2	6	0	0	0	0	0	0	0	0	0	0	0	2	8	0		0	0	0	0	0	0	0
1145307	24	1	2	1	4	1	2	1	1	1	0	0	0	1	0	0	0	0	2	14	0		0	0	0	0	0	0	0	11.45975399
4297690	62	1	1	1	4	1	2	0	0	1	0	0	0	0	0	0	0	0	2	62	0		0	0	0	0	0	0	0
1586850	23	1	2	1	4	1	88	0	1	1	0	0	0	0	0	0	0	0	2	13	0		0	0	0	0	0	0	0	8.47286729
5819504	40	1	2	1	6	2	3	0	1	1	0	0	0	0	0	0	0	0	2	30	0		0	0	0	0	0	0	0	7.103776884
688369	43	1	2	2	4	1	88	1	1	1	0	0	0	0	0	0	0	0	2	33	0		0	0	0	0	0	0	0
1919561	52	1	2	1	6	2	4	0	1	1	0	0	0	0	0	0	0	0	2	42	0		0	0	0	0	0	0	0
3859688	36	4	2	1	99	99	2	0	0	0	0	0	0	0	0	0	0	0	2	26	0		0	0	0	0	0	0	0
5223094	44	1	2	1	6	2	2	0	1	1	0	0	0	0	0	0	0	0	2	34	0		0	0	0	0	0	0	0	5.320191944
257911	66	3	1	99		99	6	0	0	0	0	0	0	0	0	0	0	0	2	66	0		0	0	0	0	0	0	0
717487	41	4	2	1	6	99	4	0	1	0	0	1	0	0	0	0	0	0	2	31	0		0	0	0	0	0	0	0	0.371085972
2049534	49	3	1	1	99	2	2	1	1	1	0	0	0	0	0	1	0	0	2	49	0		0	0	0	0	0	0	0	2.296431566
1195797	21	3	1	1	6	2	2	0	1	0	0	0	0	0	0	0	0	0	2	21	0		0	0	0	0	0	0	0
1004128	30	1	1	1	4	1	88	0	0	1	0	0	0	0	0	0	0	0	2	30	0		0	0	0	0	0	0	0	6.704560131
595361	48	1	1	1	4	1	4	1	1	1	0	0	1	0	0	0	0	0	2	48	0		0	0	0	0	0	0	0	5.849214424
380919	59	4	2	1	4	1	88	0	0	0	0	0	0	0	0	0	0	0	2	49	0		0	0	0	0	0	0	0
1141290	24	3	1	1	4	1	88	0	0	0	0	0	0	0	0	0	0	0	2	24	0		0	0	0	0	0	0	0	2.372892138
288029	64	1	2	1	4	1	4	0	1	1	0	0	1	0	0	0	0	0	2	54	0		0	0	0	0	0	0	0	4.407107255
2691811	75	3	1	1	6	2	5	1	0	0	0	0	0	0	0	0	0	0	2	75	0		0	0	0	0	0	0	0	4.557703186
5233306	51	1	2	1	4	1	2	0	0	0	0	0	1	0	0	0	0	0	2	41	0		0	0	0	0	0	0	0	9.634899975
3369100	45	4	1	1	6	2	2	1	1	1	0	0	0	0	0	1	0	0	2	45	0		0	0	0	0	0	0	0
589506	48	1	2	2	4	1	4	0	1	0	0	0	0	0	0	0	0	0	2	38	0		0	0	0	0	0	0	0
2159386	22	3	2	1	6	2	2	0	0	0	0	0	0	0	0	1	0	0	1	12	0		0	0	0	0	0	0	0	0.045667758
4243623	18	3	2	1	6	2	2	0	0	0	0	1	0	0	0	0	0	0	1	8	0		0	0	0	0	0	0	0	0.036942305
1032816	29	3	1	1	6	2	4	0	0	0	0	0	0	0	0	0	0	0	1	29	0		0	0	0	0	0	0	0
1539560	72	1	2	88	3	2	5	1	0	0	0	0	0	0	0	0	0	0	1	62	0		0	0	0	0	0	0	0	1.024162613
4922007	23	4	2	1	99	99	6	1	1	1	0	0	0	0	1	1	0	0	1	13	0		0	0	0	0	0	0	0	0.021518145
4345732	36	3	1	1	6	2	2	0	0	0	0	0	0	0	1	0	0	0	1	36	0		0	0	0	0	0	0	0
2573018	30	3	1	1	6	2	4	1	1	0	0	1	0	0	0	0	0	0	1	30	0		0	0	0	0	0	0	0
3444335	56	3	1	1	6	2	88	0	0	0	0	0	0	0	0	0	0	0	1	86	0		0	0	0	0	0	0	0
3751312	35	4	2	1		2	2	0	0	0	0	1	1	0	1	0	0	0	1	25	0		0	0	0	0	0	0	0
4747955	29	3	1	1	6	2	4	0	1	0	0	0	0	0	1	0	0	0	1	29	0		0	0	0	0	0	0	0
2022351	24	3	1	1	6	2	2	1	1	1	0	0	0	0	0	1	0	0	1	24	0		0	0	0	0	0	0	0
1594101	55	3	1	99	3	99	6	1	0	0	0	0	0	0	0	0	0	0	1	55	0		0	0	0	0	0	0	0
3489568	58	3	2	1	6	2	6	0	1	0	0	0	0	0	0	1	0	0	1	48	0		0	0	0	0	0	0	0	0.229562318
3459003	37	3	1	1	6	2	2	0	1	0	0	0	1	0	0	1	0	0	1	37	0		0	0	0	0	0	0	0	0.053237385
5221462	33	3	1	1	6	2	2	0	1	0	0	0	0	0	0	1	0	0	1	33	0		0	0	0	0	0	0	0
1993187	26	3	1	1	99	99	6	0	0	1	0	0	0	0	0	0	0	0	1	26	0		0	0	0	0	0	0	0	0.101591304
1796188	31	4	2	99	99	99	2	1	1	1	0	0	0	0	1	1	0	0	1	21	0		0	0	0	0	0	0	0	0.065989739
1159040	23	3	2	1	6	2	2	0	0	1	0	1	0	0	0	0	0	0	1	13	0		0	0	0	0	0	0	0	0.112170842
4270278	55	3	1	1	6	2	2	0	0	1	0	1	0	0	0	0	0	0	1	55	0		0	0	0	0	0	0	0	0.212041033
400301	57	1	2	88		2	2	0	1	0	0	0	0	0	0	0	0	0	1	47	0		0	0	0	0	0	0	0	3.312000585
4279214	34	3	1	1	6	2	6	0	0	0	0	0	1	0	0	0	0	0	1	34	0		0	0	0	0	0	0	0
1170545	22	3	1	1	3	2	88	0	0	0	0	0	0	0	0	0	0	0	1	22	0		0	0	0	0	0	0	0	0.016840412
4796892	39	3	2	1	6	2	2	1	1	1	0	0	0	0	0	1	0	0	1	39	0		0	0	0	0	0	0	0
3718815	65	3	1	1	6	2	2	0	0	0	0	0	0	0	0	0	0	0	1	95	0		0	0	0	0	0	0	0
328319	62	3	1	1	6	2	5	0	0	1	0	0	0	0	0	0	0	0	1	62	0		0	0	0	0	0	0	0
5678127	41	3	2	1	3	99	6	1	1	1	0	0	0	0	0	0	0	0	1	31	0		0	0	0	0	0	0	0	0.049964028
782766	39	3	1	1	6	2	6	0	0	0	0	0	0	0	0	1	0	0	1	39	0		0	0	0	0	0	0	0
2467096	45	3	2	1	6	2	2	0	0	0	0	0	0	0	0	0	0	0	99	35	0		0	0	0	0	0	0	0	0.040184763
3979515	50	3	1	1	6	2	2	0	0	0	0	0	0	0	0	0	0	0	99	50	0		0	0	0	0	0	0	0	0.107259389
2321065	52	3	2	1	6	2	2	0	0	0	0	0	0	0	0	0	0	0	99	42	0		0	0	0	0	0	0	0
1891168	65	3	1	1	6	2	5	0	0	0	0	0	0	0	0	0	0	0	99	95	0		0	0	0	0	0	0	0	0.116452716
2819835	24	1	2	1	6	2	88	1	1	1	0	0	0	0	1	0	0	0	99	14	0		0	0	0	0	0	0	0	3.156658088
5836233	43	1	1	1	6	2	4	0	0	0	0	0	0	0	0	0	0	0	99	43	1	0.785714	0	0	0	0	0	0	0	1
1953762	52	1	2	1	6	2	2	1	1	1	0	0	0	0	0	1	0	0	99	82	1		0	0	0	0	0	0	0	1
3815149	67	3	1	1	2	2	5	0	0	0	0	0	0	0	0	0	0	0	99	67	0		0	0	0	0	0	0	0
445443	56	3	1	1	6	2	2	0	0	0	0	0	0	0	0	0	0	0	99	56	0		0	0	0	0	0	0	0	0.136277136
5762503	81	1	2	1	6	2	5	1	1	1	0	0	0	0	0	0	0	0	1	111	0		0	0	0	0	0	0	0
5493026	36	3	2	1	2	2	2	0	0	0	0	0	0	0	0	0	0	0	1	26	0		0	0	0	0	0	0	0
1694758	67	3	2	1	6	2	5	0	0	0	0	1	0	0	0	0	0	0	1	87	0		0	0	0	0	0	0	0	0.11895339
1083661	26	1	2	1	88	2	4	1	1	1	0	0	0	0	0	0	0	0	1	16	0		0	0	0	0	0	0	0	0.064576472
4152729	69	3	1	1	6	2	2	0	0	0	0	0	0	0	0	0	0	0	1	79	0		0	0	0	0	0	0	0
2335534	21	3	2	1	4	1	2	1	1	1	0	0	0	0	0	1	0	0	1	11	0		1	0	0	0	0	0	0
3501951	19	3	1	1	6	2	4	0	0	0	0	0	0	0	0	1	0	0	1	19	0		0	0	0	0	0	0	0
3485953	33	4	2	1	6	2	2	1	1	1	0	0	0	0	0	0	0	0	1	23	0		1	0	0	0	0	0	0
5071326	31	4	1	1	6	2	2	1	0	0	0	0	0	0	0	1	0	0	1	31	0		0	0	0	0	0	0	0
5869183	42	3	2	1	6	2	6	0	0	0	0	0	0	0	0	0	0	0	1	32	0		0	0	0	0	0	0	0	5.042110657
5337126	21	3	1	1	6	2	2	0	0	0	0	0	0	0	0	1	0	0	1	21	0		1	0	0	0	0	0	0	0.027517898
4921996	31	4	1	1	6	2	2	0	0	0	0	0	0	0	0	0	0	0	1	31	0		0	0	0	0	0	0	0	0.114348803
3089031	66	3	2	1	6	2	5	0	0	0	0	0	0	0	0	0	0	0	1	56	0		1	0	0	0	0	0	0	0.080415697
2156815	38	3	1	1	6	2	2	0	0	0	0	0	0	0	0	0	0	0	1	38	0		0	0	0	0	0	0	0	0.101454351
5258142	25	3	2	1	1	2	4	0	0	0	0	0	0	0	0	0	0	0	1	15	0		1	0	0	0	0	0	0	0.08549451
1776926	88	1	2	1	6	2	5	1	0	0	0	0	0	0	0	0	0	0	1	88	0		0	0	0	0	0	0	0	0.10121657
4862058	71	3	1	1	6	2	5	1	1	1	0	0	0	1	0	0	0	0	1	71	0		0	0	0	0	0	0	0	1.541125065
4455259	23	3	2	1	6	2	2	0	0	0	0	0	0	0	0	0	0	0	1	13	0		0	0	0	0	0	0	0
3894668	58	3	2	1	6	2	2	0	0	0	0	0	0	0	0	0	0	0	1	48	0		0	0	0	0	0	0	0	0.167964371
3071512	45	4	2	1	3	2	2	0	1	1	0	0	0	0	1	1	0	0	1	35	0		0	0	0	0	0	0	0	0.254422617
1849091	38	4	2	1	6	2	2	0	1	0	0	0	0	0	0	1	0	0	1	28	0		0	0	0	0	0	0	0	0.148845968
2148834	77	3	2	1	6	2	5	0	0	0	0	0	0	0	0	0	0	0	1	107	0		0	0	0	0	0	0	0
2391966	42	1	1	1	6	2	2	1	1	0	0	0	0	0	0	1	0	0	1	42	0		0	0	0	0	0	0	0	0.680499154
2850277	69	3	2	1	6	2	2	0	0	0	0	0	0	0	1	0	0	0	1	89	0		0	0	0	0	0	0	0
1808691	28	3	2	1	4	1	1	0	0	0	0	1	0	1	0	1	0	0	1	18	0		0	0	0	0	0	0	0	0.254700511
4509745	53	4	2	1	6	2	2	1	1	0	0	0	0	0	0	1	0	0	1	73	0		0	0	0	0	0	0	0	0.264805091
3501472	58	4	2	1	6	2	2	1	1	1	0	0	0	0	1	1	0	0	1	88	0		0	0	0	0	0	0	0
5109996	18	3	2	1	6	2	2	0	1	0	0	0	0	0	0	0	0	0	1	8	0		0	0	0	0	0	0	0	0.082229611
1929045	37	4	2	1	6	2	2	1	1	1	0	1	0	0	0	1	0	0	1	27	0		0	0	0	0	0	0	0
1134697	24	3	1	1	6	2	2	0	0	0	0	0	0	0	0	0	0	0	99	24	0		0	0	0	0	0	0	0
31394	88	1	2	1	88	2	5	1	0	1	0	0	0	0	0	0	0	0	1	78	0		0	0	0	0	0	0	0	0.431400557
2896284	49	1	1	1	3	2	4	0	0	0	0	0	0	0	0	0	0	0	1	49	0		0	0	0	0	0	0	0	1.170938861
4548520	59	1	1	1	6	2	4	0	0	0	0	0	0	0	0	0	0	0	1	89	0		1	0	0	0	0	0	0	0.254378432
3701845	76	1	2	1	6	2	5	0	1	1	0	0	0	0	0	0	0	0	1	66	0		0	0	0	0	0	0	0	1.568029955
4655798	52	1	1	1	3	2	4	0	0	0	0	0	0	0	0	0	0	0	1	52	0		0	0	0	0	0	0	0	0.215633412
2366865	41	3	1	1	2	2	2	0	0	0	0	1	0	0	0	0	0	0	1	41	0		0	0	0	0	0	0	0	0.132028282
3417573	30	3	1	1	6	2	2	1	1	1	0	0	0	0	0	0	0	0	1	30	0		0	0	0	0	0	0	0
2293432	18	4	1	1	6	2	6	1	1	1	0	0	0	0	0	1	0	0	1	18	0		0	0	0	0	0	0	0	0.465926526
3431013	19	3	2	1	4	1	4	0	1	0	0	0	0	0	0	0	0	0	2	9	0		0	0	0	0	0	0	0	0.897032395
4212902	50	3	1	1	6	2	4	0	0	0	0	0	0	0	0	0	0	0	1	50	0		0	0	0	0	0	0	0	0.129401957
5413867	30	1	1	1	3	2	2	0	0	0	0	0	0	0	0	0	0	0	1	30	0		1	0	0	0	0	0	0	0.411891528
736679	41	1	2	1	4	1	88	1	0	0	0	1	1	1	0	0	0	0	1	31	0		0	0	0	0	0	0	0	1.824193145
2729906	51	1	1	1	6	2	5	1	1	1	0	1	0	0	0	0	0	0	1	51	0		0	0	0	0	0	0	0
505638	52	1	1	1	6	2	4	0	1	1	0	0	0	0	0	0	0	0	1	52	0		0	0	0	0	0	0	0	0.515693544
4352049	72	3	1	1	88	2	1	0	0	0	0	1	0	0	0	0	0	0	1	72	0		0	0	0	0	1	0	0	0.214626953
2308423	58	3	2	1	6	2	2	1	1	1	0	0	0	0	0	0	0	0	99	48	0		1	0	0	0	1	0	1	4.938063162
838054	36	4	2	1	6	2	3	0	1	0	0	0	0	0	0	0	0	0	99	56	0		0	0	0	0	0	0	0	0.154846789
3044636	27	1	2	1	4	1	2	1	0	0	0	0	0	0	0	0	0	0	1	17	0		0	0	0	0	0	0	0	1.833290293
5876779	53	3	2	1	6	2	4	0	1	1	0	0	0	1	0	0	0	0	1	43	0		0	0	0	0	0	0	0	0.416899808
4201704	62	3	2	1	6	2	2	0	0	0	0	0	0	0	0	0	0	0	1	52	0		0	0	0	0	0	0	0
4564969	76	4	2	1	6	2	5	1	1	1	0	0	0	0	0	1	0	0	1	66	0		0	0	0	0	1	0	1
3611339	28	4	2	1	6	2	2	1	1	1	0	0	0	0	0	1	0	0	1	18	0		0	0	0	0	0	0	0	0.098649438
4885261	65	3	2	1	6	2	5	0	0	0	0	0	0	0	0	0	0	0	1	55	0		0	0	0	0	1	0	1
3409569	42	1	1	1	6	2	5	0	0	0	0	0	0	0	0	0	0	0	1	42	0		0	0	0	0	0	0	0
2884958	78	3	2	1	6	2	5	0	0	0	0	0	0	0	0	0	0	0	1	68	0		0	0	0	1	1	1	1
2268116	55	3	2	1	6	2	88	1	0	0	0	0	0	0	0	0	0	0	1	45	0		1	0	0	0	0	0	0
4035134	23	3	1	1	6	2	6	0	0	0	0	0	0	0	0	0	0	0	1	23	0		0	0	0	0	0	0	0	0.067924417
1887514	38	3	1	1	2	2	2	0	0	0	0	0	0	0	0	0	0	0	1	38	0		0	0	0	0	0	0	0
2383287	40	3	1	1	6	2	4	0	1	0	0	0	0	0	1	0	0	0	1	40	0		0	0	0	0	0	0	0	0.305112263
2946911	66	3	1	1	6	2	2	0	1	1	1	0	0	0	0	0	0	0	1	66	0		0	0	0	0	0	0	0	3.934929418
375085	59	4	2	1	88	2	4	0	0	0	0	0	0	0	0	0	0	0	1	49	0		0	0	0	1	1	0	0
4176070	85	1	1	1	6	2	5	0	1	1	0	0	0	0	0	0	0	0	1	135	0		0	0	0	0	0	0	0
5498783	47	3	2	1	2	2	1	0	0	0	0	0	0	0	0	0	0	0	1	67	0		0	0	0	0	0	0	0	0.138643547
4776133	55	1	1	1	6	2	4	1	1	1	0	0	0	0	0	0	0	0	1	55	0		1	0	0	0	0	0	0	1.633880331
5845327	21	4	2	1	99	2	4	1	1	0	0	0	0	0	0	0	0	0	1	11	0		0	0	0	0	0	0	0
4308302	35	3	1	1	6	2	2	0	1	0	1	0	0	0	0	0	0	0	1	65	0		0	0	0	0	0	0	0	0.437670473
2287901	62	3	1	1	6	2	2	0	0	0	0	0	0	0	0	0	0	0	1	62	0		0	0	0	0	0	0	0
222695	68	3	2	1	4	1	5	0	1	0	0	0	0	0	1	0	0	0	1	68	0		0	0	0	0	0	0	0	0.25076532
196329	70	1	1	1	6	2	5	0	0	1	0	1	0	0	0	0	0	0	1	100	0		0	0	1	1	1	0	0
1791172	20	4	1	1	6	2	2	1	1	1	0	0	0	0	0	1	0	0	1	20	0		0	0	0	0	0	0	0	0.148945712
3238201	57	1	2	2	4	1	6	1	0	0	0	0	0	0	0	0	0	0	1	47	0		0	0	0	0	0	0	0	1.918073141
4709703	33	3	1	1	88	2	2	0	0	0	0	0	0	0	0	0	0	0	1	33	0		1	0	0	0	0	0	0	0.07181839
5409504	65	3	1	1	6	2	6	0	0	0	0	0	0	0	0	0	0	0	1	65	0		0	0	0	0	0	0	0	0.363014834
2093519	50	3	2	1	6	2	4	0	0	0	0	0	0	0	0	0	0	0	1	40	0		0	0	0	0	0	0	0
5723294	23	3	2	1	6	2	2	0	0	0	0	0	0	0	0	0	0	0	1	13	0		0	0	0	0	0	0	0	0.052703162
2275432	61	1	2	1	6	2	6	0	0	0	0	0	1	0	0	1	0	0	1	51	0		0	1	1	0	0	0	0
2820084	27	3	2	1	6	2	2	0	0	0	0	0	0	0	0	1	0	0	1	17	0		0	0	0	0	0	0	0
5701498	18	3	2	1	6	2	2	0	0	0	0	0	0	0	0	1	0	0	1	8	0		0	0	0	0	0	0	0	0.081871184
3523564	47	3	2	1	6	2	6	0	0	0	1	0	0	0	0	1	0	0	1	37	0		0	0	0	0	0	0	0
1243981	19	3	1	1	99	99	6	0	1	0	0	0	0	0	0	0	0	0	1	19	0		0	0	0	0	0	0	0
2790792	30	1	1	1	6	2	2	1	1	1	0	0	0	0	1	1	0	0	1	30	0		1	0	0	0	0	0	0	0.291524957
1220022	20	4	1	1	99	99	6	1	1	1	0	1	0	0	1	1	0	0	1	20	0		0	0	0	0	0	0	0
4569804	18	1	1	1	4	1	6	1	1	0	0	0	0	0	0	1	0	0	1	28	0		1	0	0	0	0	0	0	0.896503334
348371	60	1	2	88	6	2	4	1	1	1	0	0	0	0	0	1	0	0	1	50	0		0	1	1	0	0	0	0
2341048	39	3	2	1	1	2	2	0	0	0	0	0	0	0	0	0	0	0	1	29	0		0	0	0	0	0	0	0	0.148983945
4672151	28	1	1	1	6	2	4	0	1	1	0	0	0	0	0	1	0	0	1	28	0		1	0	0	0	0	0	0	1.004876386
5343362	34	3	2	1	6	2	2	0	0	0	0	0	0	0	0	0	0	0	1	24	0		1	0	0	0	0	0	0
1048631	28	3	2	1	2	2	2	0	1	0	0	0	0	0	1	1	0	0	1	18	0		0	0	0	0	0	0	0
546708	50	3	2	2	4	1	2	0	0	0	0	0	0	0	0	0	0	0	1	40	0		0	0	0	0	1	0	1	0.172779007
912355	34	3	1	1	99	99	2	0	0	0	0	0	0	1	0	0	0	0	1	34	0		0	1	1	0	0	0	0	0.045819287
205239	69	1	2	1	6	2	5	0	0	1	0	0	0	0	0	0	0	0	1	79	0		0	0	0	0	0	0	0
3812314	21	1	1	1	6	2	2	1	0	0	0	0	0	0	0	1	0	0	1	21	0		0	0	0	0	0	0	0	0.153428592
4527452	35	3	1	1	1	2	4	1	1	0	0	0	0	0	0	0	0	0	1	35	0		1	0	0	0	0	0	0	0.352162768
4281193	49	3	2	1	6	2	2	1	0	1	0	0	0	0	0	0	0	0	1	69	0		0	0	0	0	0	0	0	0.080091408
3687364	22	4	1	1	99	99	2	1	1	1	0	0	0	0	1	1	0	0	1	22	0		0	0	0	0	0	0	0	0.067069155
3829372	56	3	2	1	6	2	2	0	0	0	0	0	0	0	0	0	0	0	1	46	0		1	0	0	0	0	0	0	0.047955548
2316535	80	2	1	1	6	2	5	0	0	1	0	0	0	0	0	0	0	0	99	110	0		1	0	0	0	0	0	0
2338826	33	2	1	1	4	1	4	0	0	0	0	0	0	0	0	0	0	0	99	73	0		1	0	0	0	0	0	0
3290775	32	2	2	1	6	2	2	0	0	1	0	0	0	0	0	0	0	0	99	22	0		0	0	0	0	0	0	0
3309803	66	2	2	1	6	2	2	0	0	0	0	0	0	0	0	0	0	0	99	96	0		0	0	0	0	0	0	0
4353245	42	2	2	1	6	2	2	0	0	0	0	0	0	0	0	0	0	0	99	32	0		0	0	0	0	0	0	0
5697172	81	2	1	1	6	2	5	0	0	0	0	0	0	0	0	0	0	0	99	81	0		0	0	0	0	0	0	0
124902	75	2	1	1	6	2	5	0	0	0	0	0	0	0	0	0	0	0	99	135	0		0	0	0	0	0	0	0
2916370	21	2	2	1	1	2	2	0	0	0	0	0	0	0	0	0	0	0	99	11	0		0	0	0	0	0	0	0
5226943	86	2	1	1	6	2	5	0	0	0	0	0	0	0	0	0	0	0	99	96	0		0	0	0	0	0	0	0
4329445	39	2	2	1	3	2	4	0	1	0	0	0	0	0	0	0	0	0	99	59	0		0	0	0	0	0	0	0
3890242	84	2	1	1	2	2	5	0	0	1	0	0	0	0	0	0	0	0	99	114	0		0	0	0	0	0	0	0
5108179	72	2	2	1	99	99	5	0	0	0	0	0	0	0	0	0	0	0	99	92	0		0	0	0	0	0	0	0
206035	69	2	1	1	88	2	5	0	0	0	0	0	0	0	0	0	0	0	99	69	0		0	0	0	0	0	0	0
2203871	32	2	2	2	4	1	4	0	0	0	0	0	0	0	0	0	0	0	99	32	0		0	0	0	0	0	0	0
4466401	28	2	2	1	88	2	4	0	0	0	0	0	0	0	0	0	0	0	99	18	0		0	0	0	0	0	0	0
5442049	67	2	2	1	6	2	5	0	0	0	0	0	0	0	0	0	0	0	99	137	0		0	0	0	0	0	0	0
1655040	42	2	1	1	6	2	4	0	0	0	0	0	0	0	0	0	0	0	99	72	0		1	0	0	0	0	0	0	0.571321431
366384	59	2	2	99		99	6	1	0	0	0	0	0	0	0	0	0	0	99	99	0		1	0	0	0	0	0	0
4632503	18	2	2	1	6	2	2	0	0	0	0	0	0	0	0	0	0	0	99	8	0		0	0	0	0	0	0	0
5334308	31	2	2	1	6	2	2	0	0	0	0	0	0	0	0	0	0	0	99	21	0		0	0	0	0	0	0	0
4416927	67	2	1	1	6	2	5	0	0	0	0	0	0	0	0	0	0	0	99	117	0		0	0	0	0	0	0	0
53267	84	2	2	1	6	2	5	1	0	0	0	0	0	0	0	0	0	0	99	74	0		0	0	0	0	0	0	0
1051025	28	2	2	1	4	1	4	0	0	0	0	0	0	0	0	0	0	0	99	18	0		0	0	0	0	0	0	0
2222170	46	2	1	1	2	2	4	0	0	0	0	0	0	0	0	0	0	0	99	76	0		0	0	0	0	0	0	0
3244896	66	2	1	1	6	2	5	0	0	0	0	0	0	0	0	1	0	0	1	116	0		0	0	0	0	0	0	0	0.711922334
3931235	67	2	1	1	6	99	5	1	1	1	0	0	1	0	1	0	0	0	1	167	0		0	0	0	0	0	0	0
1979341	28	2	2	1	6	2	4	0	0	0	0	0	0	0	0	0	0	0	1	18	0		0	0	0	0	0	0	0
2449526	63	2	1	1	6	2	4	0	0	0	0	0	0	0	0	0	0	0	1	63	0		1	0	0	0	0	0	0	0.087535883
5306710	89	2	1	1	6	2	5	0	0	1	0	0	0	0	0	0	0	0	1	99	0		0	0	0	0	0	0	0
231748	67	2	1	1	6	2	5	1	1	1	0	0	0	0	0	0	0	0	1	67	0		1	0	0	0	0	0	0
11394	89	2	2	1	6	2	5	0	1	1	0	0	0	0	0	0	0	0	1	118	0		0	0	0	0	0	0	0	0.058565521
5039720	51	2	2	1	6	2	5	0	0	0	0	0	0	0	0	0	0	0	1	86	0		0	0	0	0	0	0	0	0.758681125
4283331	33	2	2	1	6	2	2	0	0	0	0	0	0	0	0	0	0	0	1	53	0		0	0	0	0	0	0	0
4605388	60	2	1	1	6	2	3	1	0	1	0	0	0	0	0	0	0	0	1	90	0		0	0	0	0	0	0	0
3154465	70	2	2	1	6	2	5	0	0	0	0	0	0	0	0	0	0	0	1	100	0		0	0	0	0	0	0	0
472659	54	2	1	1	6	2	88	1	1	1	0	0	0	0	1	1	0	0	1	54	0		0	0	0	0	0	0	0
4136857	61	2	2	1	2	2	2	1	1	0	0	1	0	0	0	0	0	0	1	91	0		0	0	0	0	0	0	0	0.632458818
4700606	70	2	2	1	6	2	5	0	0	0	0	0	0	0	0	0	0	0	1	90	0		0	0	0	0	0	0	0
1598854	80	2	1	1	6	2	5	1	1	1	0	0	0	0	0	0	0	0	1	180	0		0	0	0	0	0	0	0
4315055	71	2	2	88	88	99	5	1	0	1	0	1	0	0	0	1	0	0	1	161	0		0	0	0	0	0	0	0
1588852	34	2	2	1	6	2	2	1	1	1	0	0	0	0	0	0	0	0	1	24	0		0	0	0	0	0	0	0	5.404804115
1074573	27	2	2	1	6	2	2	0	1	0	0	0	0	0	0	1	0	0	1	47	0		0	0	0	0	0	0	0
5505366	40	2	2	1	6	2	2	0	0	0	0	0	0	0	0	0	0	0	1	30	0		0	0	0	0	0	0	0
4964082	38	2	1	1	88	2	88	0	0	0	0	0	0	0	0	0	0	0	1	38	0		0	0	0	0	0	0	0	0.087377457
2607918	70	2	1	88	6	2	5	0	0	1	0	0	0	0	0	0	0	0	1	70	0		0	0	0	0	0	0	0	0.569821603
197369	69	2	2	1	6	2	5	0	1	0	0	0	0	0	0	0	0	0	1	59	0		1	0	0	0	0	0	0
685931	43	2	1	88	6	2	6	0	0	0	0	0	0	0	0	0	0	0	1	43	0		0	0	0	0	0	0	0	0.460682431
4561488	30	2	2	1	6	2	2	0	0	0	0	0	0	0	0	0	0	0	99	40	0		0	0	0	0	0	0	0
5785007	25	2	2	1	3	2	4	0	0	0	0	0	0	0	0	0	0	0	99	25	0		0	0	0	0	0	0	0
4495670	63	2	1	1	88	2	2	0	0	0	0	1	0	0	0	0	0	0	99	63	0		0	0	0	0	0	0	0
2004951	84	2	1	1	6	2	5	1	1	1	0	0	0	0	0	0	0	0	99	124	0		0	0	0	0	0	0	0
113160	77	2	1	88	2	2	5	0	0	1	0	0	0	0	0	0	0	0	99	77	0		0	0	0	0	0	0	0	0.155288189
3170886	88	2	2	1	6	2	5	1	1	1	0	0	0	0	0	0	0	0	99	148	0		0	0	0	0	0	0	0
4752164	71	2	1	1	6	2	5	0	0	1	0	0	0	0	0	0	0	0	99	131	0		0	0	0	0	0	0	0
894146	34	2	2	1	4	1	2	0	0	0	0	0	0	0	0	0	0	0	99	34	0		0	0	0	0	0	0	0
853362	36	2	2	1	6	2	2	0	0	0	0	0	0	0	0	0	0	0	99	26	0		0	0	0	0	0	0	0
2232507	26	2	2	1	6	2	4	0	0	0	0	0	0	0	0	0	0	0	99	36	0		0	0	0	0	0	0	0
2938709	34	2	2	1	6	2	2	0	0	0	0	0	0	0	0	0	0	0	99	24	0		0	0	0	0	0	0	0
3994132	37	2	2	1	6	2	4	0	0	0	0	0	0	0	0	0	0	0	99	27	0		0	0	0	0	0	0	0
5585180	25	2	1	1	6	2	4	0	0	0	0	0	0	0	0	0	0	0	99	55	0		0	0	0	0	0	0	0
35119	87	2	2	1	6	2	5	0	0	1	0	0	0	0	0	0	0	0	99	77	0		0	0	0	0	0	0	0
5495187	35	2	2	1	88	2	2	0	0	0	0	0	0	0	0	0	0	0	99	35	0		0	0	0	0	0	0	0
54164	84	2	1	1	6	2	5	0	0	0	0	0	0	0	0	0	0	0	99	154	0		0	0	0	0	0	0	0
2818873	47	2	2	1	1	2	5	0	0	1	0	0	0	0	0	0	0	0	99	97	0		1	0	0	0	0	0	0
3129524	78	2	2	1	6	2	5	0	0	0	0	0	0	0	0	0	0	0	99	108	0		0	0	0	0	0	0	0
5843153	67	2	1	1	6	2	5	0	1	1	0	0	0	0	0	0	0	0	99	107	0		0	0	0	0	0	0	0
3063574	29	2	1	1	4	1	4	1	0	1	0	0	0	0	0	0	0	0	99	39	0		0	0	0	0	0	0	0
304305	63	2	2	1	6	2	5	0	0	0	0	0	0	0	0	0	0	0	99	93	0		1	0	0	0	0	0	0
4681916	42	2	2	1	6	2	4	0	1	0	0	1	0	0	0	0	0	0	99	32	0		0	0	0	0	0	0	0
520254	52	2	2	2	4	1	4	0	0	0	0	0	0	0	0	0	0	0	99	72	0		0	0	0	0	0	0	0
2311259	28	2	2	1	6	2	4	0	0	0	0	0	0	0	0	0	0	0	99	18	0		0	0	0	0	0	0	0
3126786	26	2	2	1	6	2	4	0	0	0	0	0	0	0	0	0	0	0	99	16	0		0	0	0	0	0	0	0
5827691	58	2	1	1		2	5	1	0	1	1	0	0	0	0	0	0	0	99	143	0		0	0	0	0	0	0	0
2135335	57	2	2	1	6	2	6	0	0	1	0	0	0	0	0	0	0	0	99	147	0		1	0	0	0	0	0	0	0.256224149
3837093	83	2	2	1	6	2	5	1	0	0	0	0	0	0	0	1	0	0	99	123	0		0	0	0	0	0	0	0	0.116243093
379810	59	2	1	1	6	2	3	0	0	0	0	0	0	0	0	0	0	0	99	59	0		1	0	0	0	0	0	0	0.104287029
3137943	30	2	2	1	6	2	2	0	0	0	0	0	1	0	0	0	0	0	99	20	0		0	0	0	0	0	0	0
2661494	62	2	1	1	6	2	5	0	0	0	0	0	0	0	0	0	0	0	99	92	0		0	0	0	0	0	0	0	0.466994629
2105448	20	2	2	1	6	2	4	0	0	0	0	0	0	0	0	0	0	0	99	10	0		0	0	0	0	0	0	0
4727846	79	2	1	1	6	2	5	0	0	0	0	0	0	0	0	0	0	0	99	139	0		0	0	0	0	0	0	0
3521678	89	2	2	1	99	99	5	0	0	0	0	0	0	0	0	0	0	0	99	90	0		0	0	0	0	0	0	0
5737149	73	2	1	1	88	2	5	0	0	0	0	1	0	0	0	0	0	0	99	113	0		0	0	0	0	0	0	0	0.150571065
4954919	83	2	1	1	6	2	5	0	1	1	0	0	0	0	0	0	0	0	99	103	0		0	0	0	0	0	0	0
4969295	32	2	2	1	6	2	2	0	0	0	0	0	0	0	0	0	0	0	99	22	0		0	0	0	0	0	0	0
1251629	18	2	1	1	6	2	2	1	1	0	0	0	0	0	0	0	0	0	99	18	0		1	0	0	0	0	0	0
2690348	18	2	2	1	6	2	2	0	0	0	0	0	0	0	0	0	0	0	99	8	0		0	0	0	0	0	0	0
2926408	26	2	1	1	6	2	4	0	0	0	0	0	0	0	0	0	0	0	99	26	0		0	0	0	0	0	0	0	0.073869762
1748462	85	2	1	1	6	2	5	0	0	0	0	0	0	0	0	0	0	0	99	115	0		0	0	0	0	0	0	0	0.429699072
5276282	35	2	1	1	6	2	4	0	0	1	0	0	0	0	0	0	0	0	99	35	0		1	0	0	0	0	0	0
2946892	58	2	2	1	6	2	3	0	0	1	0	0	0	0	0	0	0	0	99	58	0		0	0	0	0	0	0	0
4205693	33	2	2	1	6	2	2	0	0	0	0	0	0	0	0	0	0	0	99	23	0		0	0	0	0	0	0	0
2633220	82	2	1	1	6	2	5	1	0	0	0	0	0	0	0	0	0	0	99	82	0		0	0	0	0	0	0	0
4161996	28	2	2	1	88	2	4	0	0	0	0	0	0	0	0	0	0	0	99	18	0		0	0	0	0	0	0	0
2330180	31	2	2	1	4	1	3	0	0	0	0	0	0	0	0	0	0	0	99	21	0		0	0	0	0	0	0	0
267814	65	2	1	1	6	2	1	0	0	0	0	0	0	0	0	0	0	0	99	75	0		0	0	0	0	0	0	0
5652018	33	2	2	1	6	2	2	0	0	0	0	0	0	0	0	0	0	0	99	23	0		0	0	0	0	0	0	0
2149765	38	2	1	1	6	2	4	1	1	1	0	0	0	0	0	1	0	0	99	38	0		1	0	0	0	0	0	0
3608367	86	2	2	1	6	2	5	0	1	0	0	0	0	0	0	0	0	0	99	106	0		0	0	0	0	0	0	0
158117	72	2	1	1	2	2	5	0	1	0	0	0	0	0	0	0	0	0	99	112	0		0	0	0	0	0	0	0
4277722	23	2	1	1	6	2	2	1	0	0	0	0	0	0	0	0	0	0	99	43	0		0	0	0	0	0	0	0
2273957	30	2	2	1	6	2	2	0	0	0	0	0	0	0	0	0	0	0	99	20	0		0	0	0	0	0	0	0
5481169	30	3	2	1	6	2	2	0	0	0	0	0	0	0	0	0	0	0	99	20	0		0	0	0	0	0	0	0	0.15495904
858762	36	3	1	88	88	2	4	1	0	0	0	0	0	0	0	0	0	0	99	36	0		0	0	0	0	0	0	0	0.067994848
2722021	61	1	1	1	6	2	88	0	0	0	0	0	0	0	0	0	0	0	99	61	0		1	0	0	0	0	0	0
3609209	19	3	1	1	6	2	2	0	0	0	0	0	0	0	0	0	0	0	99	19	0		0	0	0	0	0	0	0	0.059481299
5691883	32	1	2	1	6	2	4	0	0	0	0	0	0	0	0	0	0	0	99	22	0		0	0	0	0	0	0	0	0.254682231
4266345	87	3	2	1	6	2	5	0	0	0	0	0	0	0	0	0	0	0	99	107	0		0	0	0	0	0	0	0	0.083284926
613294	47	3	2	1	6	2	2	1	0	1	0	0	0	0	0	0	0	0	99	37	0		0	0	0	0	0	0	0
3491829	45	3	2	1	6	2	2	0	0	0	0	0	0	0	0	0	0	0	99	35	0		0	0	0	0	0	0	0
1628077	74	3	1	1	2	2	5	0	0	0	0	0	0	0	0	0	0	0	99	74	0		0	0	0	0	0	0	0
983747	30	1	1	1	2	2	4	0	0	1	0	0	0	0	0	0	0	0	99	30	0		0	0	0	0	0	0	0
4945007	62	3	1	1	6	2	2	0	0	0	0	0	0	0	0	0	0	0	99	62	0		0	0	0	0	0	0	0	0.312755335
5580420	41	3	1	1	6	2	2	0	0	0	0	0	0	0	0	0	0	0	99	51	0		0	0	0	0	0	0	0
4436299	63	1	2	1	3	2	4	0	0	0	0	0	0	0	0	0	0	0	99	53	0		1	0	0	0	0	0	0	0.239685297
5519070	76	3	1	1	2	2	2	0	0	0	0	0	0	0	0	0	0	0	99	86	0		0	0	0	0	0	0	0	0.092900314
1489	89	3	1	1	6	2	5	0	0	0	0	0	0	0	0	0	0	0	99	110	0		0	0	0	0	0	0	0
1264842	18	3	2	1	6	2	2	0	0	0	0	0	0	0	0	0	0	0	99	8	0		0	0	0	0	0	0	0	0.20203973
1999773	32	3	1	1	6	2	2	1	1	1	0	0	0	0	1	0	0	0	99	32	0		0	0	0	0	0	0	0	0.054448295
761383	39	3	2	1	6	2	3	0	1	0	0	0	0	0	0	0	0	0	99	29	0		0	0	0	0	0	0	0
3124874	48	3	1	1	6	2	2	0	0	0	0	0	0	0	0	0	0	0	99	48	0		0	0	0	0	0	0	0
3667153	61	3	2	1	6	2	88	0	0	0	0	0	0	0	0	0	0	0	99	51	0		0	0	0	0	0	0	0	0.1612802
187965	70	1	2	1	6	2	5	0	0	0	0	0	0	0	0	0	0	0	99	60	0		0	0	0	0	0	0	0
1890393	52	3	2	1	6	2	2	0	0	0	0	0	0	0	0	0	0	0	99	42	0		0	0	0	0	0	0	0	0.083590667
2269335	50	1	2	1	6	2	4	0	0	0	0	0	0	0	0	0	0	0	99	50	0		1	0	0	0	0	0	0
5870703	74	3	2	88	2	2	5	0	0	0	0	0	0	0	0	0	0	0	99	64	0		0	0	0	0	0	0	0
3195745	28	1	2	1	6	2	2	0	0	0	0	0	0	0	0	0	0	0	99	18	0		1	0	0	0	0	0	0	0.080451695
3096701	57	3	2	1	6	2	2	0	0	0	0	0	0	0	0	0	0	0	99	47	0		0	0	0	0	0	0	0
1902215	36	1	1	1	6	2	2	0	0	1	0	0	0	0	0	0	0	0	99	36	0		0	0	0	0	0	0	0
2189374	73	3	2	88	2	2	5	0	0	0	0	0	0	0	0	0	0	0	99	63	0		1	0	0	0	0	0	0	0.14318776
2040530	45	3	2	1	3	2	2	0	0	0	0	0	0	0	0	0	0	0	99	35	0		1	0	0	0	0	0	0	0.149442091
5059180	65	3	2	1	6	2	1	0	0	0	0	0	0	0	0	0	0	0	99	65	0		0	0	0	0	0	0	0
2411521	47	3	2	1	6	2	2	0	0	0	0	0	0	0	0	0	0	0	99	67	0		0	0	0	0	0	0	0
1183941	22	3	2	1	6	2	2	0	0	0	0	0	0	0	0	0	0	0	99	12	0		0	0	0	0	0	0	0
2912493	35	3	1	1	6	2	4	0	0	0	0	0	0	0	0	0	0	0	99	35	0		0	0	0	0	0	0	0
2858735	51	3	1	1	6	2	2	0	0	0	0	0	0	0	0	0	0	0	99	51	0		0	0	0	0	0	0	0
4406090	35	1	1	1	4	1	4	0	0	0	0	0	0	0	0	0	0	0	99	35	0		1	0	0	0	0	0	0	0.407287154
5645755	43	3	2	1	6	2	2	0	0	0	0	0	0	0	0	0	0	0	99	33	0		0	0	0	0	0	0	0	0.053952397
3062333	27	1	2	1	4	1	4	0	0	0	0	0	0	0	0	0	0	0	99	27	0		0	0	0	0	0	0	0	0.090237849
779539	38	3	2	1	6	2	2	1	0	0	0	0	0	0	0	0	0	0	99	28	0		0	0	0	0	0	0	0
3806013	45	3	1	88	2	2	2	0	0	0	0	0	0	0	0	0	0	0	99	45	0		1	0	0	0	0	0	0	0.055984896
5311274	75	3	2	1	6	2	5	0	0	0	0	0	0	0	0	0	0	0	99	105	0		0	0	0	0	0	0	0
5355253	69	3	1	1	6	2	5	0	0	0	0	0	0	0	0	0	0	0	99	109	0		0	0	0	0	0	0	0	0.406813923
257432	66	3	1	1	6	2	5	0	0	0	0	0	0	0	0	0	0	0	99	96	0		0	0	0	0	0	0	0
2633572	34	3	2	1	6	2	2	0	0	0	0	0	0	0	0	0	0	0	99	24	0		0	0	0	0	0	0	0	0.070436193
5170150	62	3	1	1	6	2	2	0	0	0	0	0	0	0	0	0	0	0	99	62	0		0	0	0	0	0	0	0
2110785	53	3	2	1	6	2	2	0	0	0	0	0	0	0	0	0	0	0	99	73	0		0	0	0	0	0	0	0
3944836	68	1	1	1	6	2	5	0	0	0	0	0	0	0	0	0	0	0	99	98	0		0	0	0	0	0	0	0
182344	71	3	2	1	6	2	5	0	0	0	0	0	0	0	0	0	0	0	99	61	0		1	0	0	0	0	0	0	0.084452718
2182524	40	3	2	2	4	1	4	0	0	0	0	0	0	0	0	0	0	0	99	30	0		0	0	0	0	0	0	0
339397	61	3	1	1	88	2	2	0	0	0	0	0	0	0	0	0	0	0	99	61	0		0	0	0	0	0	0	0	0.1858082
1851761	40	3	2	1	3	2	2	0	0	0	0	0	0	0	0	0	0	0	99	30	0		0	0	0	0	0	0	0	0.118736837
4833751	40	3	1	1	6	2	2	0	0	0	0	0	0	0	0	0	0	0	99	40	0		0	0	0	0	0	0	0	0.053057225
4419105	27	3	1	1	99	99	2	0	0	0	0	0	0	0	0	0	0	0	99	27	0		0	0	0	0	0	0	0
2164637	40	3	2	1	4	1	88	1	1	1	0	0	0	0	0	1	0	0	99	30	0		0	0	0	0	0	0	0	0.631684438
1850619	19	3	2	1	6	2	4	0	0	0	0	0	0	0	0	0	0	0	99	9	0		0	0	0	0	0	0	0	0.053155298
4865979	31	3	1	1	6	2	4	0	0	0	0	0	0	0	0	0	0	0	99	31	0		0	0	0	0	0	0	0	0.053429115
4017464	65	3	1	1	6	2	5	0	0	0	0	0	0	0	0	0	0	0	99	65	0		0	0	0	0	0	0	0
5906987	30	3	2	1	6	2	4	0	0	0	0	0	0	0	0	0	0	0	99	20	0		1	0	0	0	0	0	0	0.07366476
5707649	34	1	1	1	99	2	2	0	0	0	0	0	0	0	0	0	0	0	99	34	0		1	0	0	0	0	0	0	0.803829161
3105276	66	3	1	1	3	2	5	0	0	0	0	0	0	0	0	0	0	0	99	66	0		1	0	0	0	0	0	0	0.068798667
4692524	19	3	2	1	3	2	4	0	0	0	0	0	0	0	0	0	0	0	99	9	0		0	0	0	0	0	0	0	0.05961057
2434693	48	1	1	1	6	2	5	0	0	0	0	1	0	0	0	0	0	0	1	48	0		0	0	0	0	0	0	0	0.136478187
4763124	43	1	1	1	6	2	88	1	1	0	0	1	0	0	0	1	0	0	1	53	0		1	0	0	0	0	0	0	0.478136153
538572	51	1	2	1	4	1	2	0	0	0	1	0	1	0	0	0	0	0	1	41	0		0	0	0	0	0	0	0	0.935776187
1065971	27	3	2	1	99	99	2	0	0	0	0	1	1	0	0	0	0	0	1	17	0		0	0	0	0	0	0	0	0.056769857
25752	89	1	1	88	6	2	5	1	0	0	0	0	0	0	0	0	0	0	1	109	0		0	0	0	0	0	0	0
1920658	32	1	1	1	6	2	88	0	1	1	0	0	1	0	0	0	0	0	1	32	0		1	0	0	0	0	0	0	0.350757461
4234703	35	1	1	1	6	2	2	0	0	0	1	0	0	0	0	0	0	0	1	35	0		1	0	0	0	0	0	0	0.685778986
1951944	76	1	1	1	6	2	2	0	0	0	0	0	0	0	0	0	0	0	1	76	0		0	0	0	0	0	0	0	0.121189915
975007	31	3	2	1	4	1	6	0	0	0	0	0	0	0	0	1	0	0	1	21	0		0	0	0	0	0	0	0	0.081836605
3405103	39	1	2	1	3	2	4	1	0	0	0	0	0	0	0	0	0	0	1	29	0		0	0	0	0	0	0	0	0.341896454
2006202	81	1	1	1	6	2	5	0	0	1	0	0	0	0	0	0	0	0	1	81	0		0	0	0	0	0	0	0	0.394041079
341743	61	1	1	1	88	2	2	0	0	0	0	0	0	0	0	0	0	0	1	61	0		0	0	0	0	0	0	0	0.068115256
1136176	24	1	2	1	4	1	88	0	1	0	0	0	0	0	0	1	0	0	1	14	0		0	0	0	0	0	0	0	0.593371098
2517692	37	1	1	1	6	2	4	0	1	0	0	0	0	0	0	0	0	0	1	37	0		1	0	0	0	0	0	0
4080598	43	3	2	1	3	2	6	0	0	0	0	0	0	0	0	0	0	0	1	33	0		0	0	0	0	0	0	0	0.212888021
53756	84	1	2	2	4	1	5	0	0	0	1	0	0	0	0	0	0	0	1	74	0		0	0	0	0	0	0	0	0.487089976
821325	37	4	2	1	99	99	6	0	0	0	0	0	0	0	0	0	0	0	1	27	0		0	0	0	0	0	0	0
4051961	83	1	2	1	6	2	5	0	0	0	0	0	0	0	0	0	0	0	1	113	0		0	0	0	0	0	0	0	0.439315125
5559559	24	4	2	1	99	99	6	1	1	1	0	0	0	0	1	1	0	0	1	14	0		0	0	0	0	0	0	0	0.013337877
1241630	19	3	1	1	6	2	88	1	0	0	0	1	1	1	0	0	0	0	1	19	0		0	0	0	0	0	0	0	0.069513901
5695272	44	3	1	1	6	2	2	0	0	0	0	0	0	1	0	0	0	0	1	44	0		0	0	0	0	0	0	0	0.387628737
4490053	42	3	1	1	6	2	2	0	0	0	0	0	0	0	0	0	0	0	1	42	0		0	0	0	0	0	0	0
3832568	31	4	1	1	6	2	2	0	1	0	0	0	0	0	0	1	0	0	1	31	0		1	0	0	0	0	0	0
2664580	21	4	1	1	6	2	2	1	1	1	0	0	0	0	0	1	0	0	1	21	0		0	0	0	0	0	0	0
2709669	30	3	2	1	6	2	2	0	0	0	0	0	0	0	0	1	0	0	1	20	0		0	0	0	0	0	0	0	0.077665859
2963389	63	1	2	1	4	1	3	1	0	0	0	0	0	0	0	1	0	0	1	83	0		0	0	0	0	0	0	0	0.236082022
1202005	21	4	2	99	99	99	6	1	1	1	0	0	0	0	1	1	0	0	1	11	0		0	0	0	0	0	0	0
4919386	31	3	1	1	6	2	2	0	0	0	0	0	0	0	0	1	0	0	1	31	0		0	0	0	0	0	0	0
3791437	25	1	1	1	6	2	6	1	1	1	0	0	0	1	0	0	0	0	1	25	0		0	0	0	0	0	0	0	1.528622198
1084824	26	3	2	2	4	1	6	1	1	1	0	0	0	0	1	1	0	0	1	16	0		0	0	0	0	0	0	0
745409	40	4	2	1	6	2	5	1	1	0	0	0	0	0	0	1	0	0	1	30	0		0	0	0	0	0	0	0
2070845	19	3	1	1	6	2	2	0	0	0	0	0	0	0	0	0	0	0	1	19	0		0	0	0	0	0	0	0
3693066	40	3	1	1	6	2	4	0	1	0	0	0	0	0	0	0	0	0	1	40	0		1	0	0	0	0	0	0
561670	49	1	1	1	3	2	2	0	1	0	0	0	0	0	0	1	0	0	1	49	0		0	0	0	0	0	0	0
4598697	39	4	1	1	6	2	6	1	1	1	0	0	0	0	0	1	0	0	1	39	0		0	0	0	0	0	0	0
2293456	44	3	1	1	6	2	2	0	0	0	0	0	0	0	0	0	0	0	1	44	0		0	0	0	0	0	0	0	0.087513281
1025888	29	4	2	1	99	99	2	1	0	0	0	0	0	0	0	0	0	0	1	19	0		0	0	0	0	0	0	0
2881124	36	1	2	1	6	2	88	0	0	0	0	0	0	0	0	0	0	0	1	36	0		1	0	0	0	0	0	0	0.389613267
3051222	36	3	2	1	4	1	4	0	0	0	0	0	0	0	0	0	0	0	1	56	0		0	0	0	0	0	0	0	0.075579505
1644398	23	3	1	1	6	2	2	0	0	0	0	0	0	0	1	0	0	0	1	23	0		0	0	0	0	0	0	0	0.04138109
3808633	35	3	2	1	6	2	2	0	0	0	0	0	0	0	0	0	0	0	1	25	0		0	0	0	0	0	0	0
918115	33	4	1	1	6	2	2	0	1	0	0	0	0	0	0	1	0	0	1	33	0		0	0	0	0	0	0	0	0.059488232
3387538	74	3	2	1	88	2	5	0	0	0	0	0	0	0	1	1	0	0	1	64	0		0	0	0	0	0	0	0
2381696	44	1	1	2	4	1	4	0	1	1	0	0	0	0	0	0	0	0	1	44	0		0	0	0	0	0	0	0	1.057512794
4829768	60	3	2	1	6	2	2	1	0	0	0	0	0	0	0	1	0	0	1	60	0		1	0	0	0	0	0	0	0.15389696
4189782	25	3	1	1	6	2	6	0	1	1	1	0	0	1	0	1	0	0	1	25	0		0	0	0	0	0	0	0
5650177	23	3	2	1	88	2	2	0	0	0	0	0	0	0	0	0	0	0	1	13	0		0	0	0	0	0	0	0
891003	34	3	1	1	88	2	2	1	0	0	0	0	0	0	0	1	0	0	1	34	0		0	0	0	0	0	0	0
193330	70	3	1	1	6	2	5	1	1	1	0	0	0	0	0	0	0	0	1	70	0		0	0	0	0	0	0	0	0.176263951
5104941	61	3	2	1	6	2	2	0	0	0	0	0	0	0	0	0	0	0	1	51	0		0	0	0	0	0	0	0
5340457	19	3	1	1	6	2	88	0	1	0	0	0	0	0	0	0	0	0	1	19	0		0	0	0	0	0	0	0	0.074030982
753882	40	4	2	1	4	1	6	1	1	1	0	0	0	0	1	1	0	0	1	30	0		0	0	0	0	0	0	0
3727694	41	2	1	1	6	2	88	1	0	0	0	0	0	0	0	0	0	0	1	61	0		0	0	0	0	1	0	1
3180712	20	3	2	1	6	2	4	0	0	0	0	0	0	0	0	0	0	0	99	10	0		1	0	0	0	0	0	0	0.026257434
16679	89	3	1	1	4	1	5	0	0	1	0	0	0	0	0	0	0	0	1	111	0		0	0	0	0	0	0	0
2592077	52	1	2	1	6	2	5	0	0	0	0	0	0	0	0	0	0	0	1	42	0		1	0	0	0	1	0	1	0.175076275
5343759	70	1	1	1	6	2	5	0	1	1	1	0	0	0	0	0	0	0	1	90	0		1	0	0	0	0	0	0	0.942556473
1563665	55	1	1	2	4	1	2	0	1	0	0	0	0	0	0	1	0	0	1	65	0		0	0	0	0	1	0	1	0.399875441
2386528	61	1	1	1	6	2	88	1	1	1	0	0	0	0	0	0	1	0	1	81	0		0	0	0	0	0	0	0	13.96934919
5120741	21	3	2	1	6	2	2	1	1	1	0	0	0	0	0	0	0	0	1	11	0		0	0	0	0	0	0	0
2578749	88	1	2	88	2	2	5	0	0	1	0	0	0	0	0	0	0	0	1	98	0		0	0	0	0	1	0	1	1.627943013
1971164	65	4	2	1	6	2	5	1	1	1	0	1	0	0	0	0	0	0	1	95	0		0	0	0	0	0	0	0
2729779	69	4	2	1	6	2	5	1	1	1	0	0	0	0	0	1	0	0	1	59	0		0	0	0	0	0	0	0
4476505	61	1	1	2	4	1	4	0	0	0	1	0	0	0	0	0	0	0	1	61	0		0	0	0	0	0	0	0	2.926028681
237929	67	3	2	1	4	1	1	0	1	0	0	0	0	0	0	1	0	0	1	67	0		0	0	0	0	1	0	1
2434306	28	1	1	1	6	2	2	1	0	0	0	0	0	0	0	0	0	0	1	28	0		0	0	0	0	1	0	1
3004231	57	3	2	1	6	2	2	0	1	0	0	0	0	0	0	0	0	0	1	87	0		0	0	0	0	0	0	0
1127059	24	4	1	1	4	1	2	0	1	0	0	0	0	0	0	1	0	0	1	24	0		0	0	0	0	0	0	0	0.191689646
2552667	30	3	2	1	6	2	88	1	1	0	1	0	0	0	0	0	0	0	1	20	0		0	0	0	0	1	0	1	0.167335596
843481	36	3	1	1	4	1	6	0	0	0	0	0	0	0	0	0	0	0	1	36	0		0	0	0	0	0	0	0	0.097110931
3962218	74	3	1	1	6	2	5	0	1	0	0	0	0	1	0	1	0	0	1	74	0		0	0	0	0	0	0	0	0.159088331
4993624	38	3	1	1	6	2	2	1	0	0	0	0	0	0	0	0	0	0	1	38	0		0	0	0	0	1	0	1
4042565	31	3	2	1	6	2	2	0	0	0	0	0	0	0	0	1	0	0	1	21	0		0	0	0	0	0	0	0	0.111387955
5700167	26	3	2	1	99	2	2	0	0	0	0	1	0	0	0	0	0	0	1	16	0		0	0	0	0	1	0	0	0.069608697
5681974	61	3	1	1	6	2	2	0	0	0	0	0	0	0	0	0	0	0	1	61	0		0	0	0	0	0	0	0
394989	58	3	2	1	88	2	1	0	0	0	0	0	0	0	0	0	0	0	1	78	0		0	0	0	0	0	0	0	0.934624312
3326611	71	3	2	1	6	2	5	1	0	1	0	0	0	1	0	1	0	0	1	71	0		1	0	0	0	0	0	0
3564249	35	3	2	1	6	2	2	0	0	0	0	0	0	0	0	0	0	0	1	25	0		0	0	0	0	1	0	0
4376797	62	3	2	1	4	1	1	0	0	0	0	0	0	0	0	1	0	0	1	52	0		0	0	0	0	0	0	0	0.231259916
2987318	23	4	1	1	6	2	4	0	1	1	0	0	0	0	0	1	0	0	1	23	0		0	0	0	0	0	0	0
800752	38	3	1	1	4	1	2	0	0	0	0	0	0	0	0	0	0	0	1	38	0		0	0	0	0	0	0	0
413893	57	3	2	1	88	2	1	0	0	0	0	0	0	0	0	0	0	0	1	77	0		0	0	0	0	0	0	0	0.21401895
3350325	68	3	1	1	6	2	2	0	0	1	0	0	0	0	0	0	0	0	1	98	0		0	0	0	0	0	0	1
2077620	51	3	2	1	6	2	1	0	0	0	0	0	0	0	0	0	0	0	1	41	0		1	0	0	0	0	0	0	0.043432854
4484862	38	3	1	1	6	2	2	0	1	0	0	0	0	0	0	0	0	0	1	38	0		0	0	0	0	0	0	0
5855903	28	3	2	1	6	2	4	0	0	0	0	0	0	0	0	0	0	0	1	18	0		0	0	0	0	1	0	0
1614628	26	4	1	1	4	1	5	1	1	1	0	0	0	0	0	1	0	0	1	26	0		0	0	0	0	0	0	0
1833264	42	3	1	1	6	2	2	0	1	1	0	0	0	0	1	0	0	0	1	42	0		0	0	0	0	0	0	0	0.365391534
2787144	43	3	2	1	6	2	5	1	0	1	0	0	0	0	0	0	0	0	1	43	0		1	0	0	0	0	0	0	0.67360486
275792	64	3	2	2	4	1	2	0	0	0	0	0	0	0	0	1	0	0	1	54	0		0	0	0	0	1	0	0	0.394761527
950765	32	3	1	1	6	2	2	1	0	0	1	1	0	0	0	0	0	0	1	32	0		0	0	0	0	1	0	1	0.23833232
4244267	89	3	1	1	6	2	2	0	0	0	0	0	0	0	0	0	0	0	1	101	0		0	0	0	0	0	0	0
5858194	62	3	2	1	6	2	2	0	0	0	0	0	0	0	0	0	0	0	1	52	0		0	0	0	0	1	0	1	0.214517951
4572439	64	3	2	1	6	2	2	0	0	0	0	0	0	0	0	0	0	0	1	84	0		0	0	0	0	1	0	1
1909685	28	3	2	1	6	2	2	0	0	0	0	0	0	0	0	0	0	0	1	18	0		0	0	0	0	0	0	0
3025114	51	3	1	1	6	2	2	1	0	1	0	0	0	0	0	1	0	0	1	81	0		0	0	0	0	0	0	0	0.204330837
3876109	30	3	1	1	6	2	2	0	0	0	0	0	0	0	1	1	0	0	1	30	0		0	0	0	0	0	0	0
5880449	34	3	2	1	3	2	4	1	1	1	0	0	0	1	1	1	0	0	1	24	0		0	0	0	0	0	0	0	0.059020358
3109754	57	3	1	1	6	2	2	0	0	0	0	0	0	0	0	0	0	0	1	87	0		0	0	0	0	1	0	0
3077771	75	3	2	1	6	2	5	0	0	0	0	0	0	0	1	0	0	0	1	65	0		1	0	0	0	0	0	0	0.096582935
3594889	78	3	1	1	2	2	5	1	0	1	0	0	0	0	0	1	0	0	1	78	0		0	0	0	0	1	0	1	0.155806128
4904699	27	1	1	1	4	1	4	0	1	0	0	1	0	1	0	0	0	0	1	27	0		0	0	0	0	0	0	0	0.504888772
3277099	46	3	2	1	6	2	2	0	1	0	0	0	0	0	0	1	0	0	1	36	0		1	0	0	0	0	0	0
5840768	62	3	1	1	6	2	2	0	0	0	0	0	0	0	0	0	0	0	1	62	0		0	0	0	0	1	0	1
1034072	28	3	2	1	4	1	1	0	0	1	0	0	0	1	0	0	0	0	1	18	0		0	0	0	0	0	0	0	0.876068464
3147350	39	3	2	1	6	2	2	0	0	0	0	0	0	0	0	0	0	0	1	29	0		0	0	0	0	0	0	0
5169140	66	3	2	1	6	2	5	1	0	0	1	0	0	0	0	0	0	0	1	86	0		0	0	0	0	1	0	0
712436	42	3	2	1	6	2	3	0	0	0	0	1	0	0	0	1	0	0	1	32	0		0	0	0	1	1	1	1
1238304	19	3	1	2	4	1	6	0	0	0	0	0	1	0	1	0	0	0	1	19	0		0	0	0	0	0	0	0
3740013	60	3	1	1	6	2	2	0	0	0	0	0	0	0	0	0	0	0	1	60	0		0	0	0	0	0	0	0	0.090041053
605982	47	3	1	1	99	99	6	0	0	0	0	0	0	0	0	0	0	0	1	47	0		0	0	0	0	0	0	0	0.050166492
5650112	28	1	2	1	6	2	88	0	0	0	0	0	0	0	0	1	0	0	1	18	0		0	0	0	0	0	0	0
4513785	82	3	2	1	6	2	5	1	0	1	0	0	0	0	0	0	0	0	1	72	0		0	0	0	0	0	0	0
4228120	24	4	2	1	99	99	2	1	1	1	0	0	0	0	1	1	0	0	1	14	0		0	0	0	0	0	0	0	0.076961386
4046592	62	3	2	1	6	2	6	0	1	1	0	0	1	0	0	0	0	0	1	52	0		0	0	0	0	0	0	0	0.258309972
4370461	47	3	2	88	2	2	6	0	0	0	0	0	0	0	0	0	0	0	1	37	0		0	0	0	0	0	0	0	0.032413688
3877934	55	4	1	1	6	2	2	1	1	1	0	0	0	0	0	1	0	0	1	55	0		0	0	0	0	0	0	0
678016	43	1	1	1	2	2	2	1	1	1	0	0	0	0	0	0	0	0	1	43	0		0	0	0	0	0	0	0	0.613698392
1216468	20	3	2	1	6	2	2	0	1	0	0	1	0	0	0	0	0	0	1	10	0		0	0	0	0	0	0	0	0.313946267
4163258	26	3	2	1	6	2	2	0	1	0	0	0	0	0	0	1	0	0	1	16	0		0	0	0	0	0	0	0	0.1432512
5661909	50	3	2	1	88	2	2	0	0	0	0	1	0	0	0	0	0	0	1	40	0		1	0	0	0	0	0	0	0.179249391
601536	47	3	2	1	6	2	6	0	0	0	0	0	0	0	0	0	0	0	1	37	0		0	0	0	0	0	0	0	0.079146645
3064728	61	3	2	1	6	2	2	0	0	0	0	0	0	0	0	0	0	0	1	51	0		0	0	0	0	0	0	0
2379475	50	1	2	2	4	1	4	0	1	1	0	0	0	0	0	1	0	0	1	50	0		0	0	0	0	0	0	0	0.814612805
2836031	27	3	1	1	6	2	2	0	0	0	0	1	0	0	0	0	0	0	1	27	0		0	0	0	0	0	0	0	0.060187235
3873039	62	3	2	1	6	2	2	1	0	0	0	0	0	0	0	0	0	0	1	82	0		0	0	0	0	0	0	0	0.181746278
3552540	57	3	2	1	99	99	6	0	0	0	0	0	0	0	0	0	0	0	1	47	0		0	0	0	0	0	0	0	0.113628509
3992358	32	3	2	2	4	1	6	0	0	0	0	0	0	0	0	0	0	0	1	22	0		0	0	0	0	0	0	0	0.030378271
3998641	23	3	1	99	4	1	6	0	0	0	0	0	0	0	0	0	0	0	1	23	0		0	0	0	0	0	0	0
793375	38	3	1	1	99	99	6	0	0	0	0	0	0	0	0	0	0	0	1	38	0		0	0	0	0	0	0	0	0.051533603
2637324	44	3	1	1	6	2	2	1	0	0	0	0	0	0	1	0	0	0	1	44	0		0	0	0	0	0	0	0
3424772	27	3	2	1	3	2	2	1	0	0	0	0	0	0	0	0	0	0	1	17	0		0	0	0	0	0	0	0	0.071401904
899655	34	1	1	1	88	2	4	1	1	1	0	0	0	0	0	0	0	0	1	34	0		1	0	0	0	0	0	0
4408778	74	3	1	1	1	2	88	1	1	1	0	0	0	0	0	1	0	0	1	74	0		0	0	0	0	0	0	0
1699572	18	1	1	1	6	2	6	1	0	0	0	0	0	0	0	1	0	0	1	18	0		0	0	0	0	0	0	0
656096	45	1	2	1	99	2	4	1	1	1	0	0	0	0	0	0	0	0	1	45	0		0	0	0	0	0	0	0	0.387526272
2147349	38	1	2	1	3	2	4	1	0	0	0	0	0	0	0	0	0	0	1	48	0		0	0	0	0	0	0	0	0.249526136
5717786	31	1	2	1	88	2	4	0	0	1	0	0	0	0	0	0	0	0	1	21	0		1	0	0	0	0	0	0	1.045911696
1943786	38	3	2	1	6	2	2	1	1	0	0	0	0	0	0	0	0	0	1	28	0		0	0	0	0	0	0	0	0.535272085
4848293	49	3	1	1	6	99	2	1	1	1	0	0	0	0	0	1	0	0	1	49	0		0	0	0	0	0	0	0	0.029410426
4487091	29	3	2	1	6	2	2	0	0	0	0	0	0	0	0	0	0	0	1	19	0		1	0	0	0	0	0	0	0.12204323
618157	47	3	1	1	6	2	2	0	1	0	0	0	0	0	0	1	0	0	1	47	0		0	0	0	0	0	0	0	0.054020008
2426612	38	3	2	1	6	2	2	1	1	0	0	0	0	0	0	1	0	0	1	28	0		0	0	0	0	0	0	0
3983756	63	3	1	1	6	2	2	0	0	0	0	0	0	0	0	0	0	0	1	63	0		1	0	0	0	0	0	0	0.1172535
682859	43	3	1	1	6	2	2	0	0	0	0	0	0	0	0	0	0	0	1	43	0		0	0	0	0	0	0	0	0.071972287
1909373	59	3	2	1	88	2	2	0	0	0	0	0	0	0	0	0	0	0	1	49	0		0	0	0	0	0	0	0	0.162816955
323876	62	3	2	1	6	2	2	0	0	0	0	0	0	0	0	0	0	0	1	52	0		0	0	0	0	0	0	0
3368322	37	3	2	2	4	1	4	0	0	0	0	0	0	0	0	0	0	0	1	27	0		0	0	0	0	0	0	0	0.264148363
1885635	19	1	2	1	6	2	2	0	0	0	0	1	0	0	0	0	0	0	1	9	0		0	0	0	0	0	0	0	0.206225678
190459	70	3	2	1	99	99	5	0	1	0	0	0	0	0	0	0	0	0	1	60	0		0	0	0	0	0	0	1
4672697	69	3	2	1	6	2	2	0	0	0	0	0	0	0	0	0	0	0	1	59	0		0	0	0	0	0	0	0	0.056808596
2202588	64	1	1	1	6	2	2	0	0	1	0	0	0	0	0	0	0	0	1	84	0		0	0	0	0	0	0	0
1664735	71	3	2	1	4	1	5	0	0	0	0	0	0	0	0	0	0	0	1	71	0		0	0	0	0	0	0	0	0.181937213
5837805	62	3	2	1	6	2	2	0	0	0	0	0	0	0	0	0	0	0	1	52	0		0	0	0	0	0	0	0	0.16519115
5790693	29	3	2	1		99	6	0	0	0	0	0	0	0	0	0	0	0	1	19	0		0	0	0	0	0	0	0	0.037152133
360016	60	3	1	1	6	2	2	0	0	0	0	0	0	0	0	0	0	0	1	60	0		0	0	0	0	0	0	0	0.099246313
3520141	22	3	2	1	99	99	6	0	0	0	0	0	0	0	0	0	0	0	1	12	0		0	0	0	0	0	0	0	0.024462865
4018071	44	3	2	99	4	1	2	0	0	0	0	0	0	0	0	0	0	0	1	34	0		0	0	0	0	0	0	0	0.038927285
677506	44	1	1	2	4	1	6	1	1	0	0	0	0	1	1	0	0	0	2	44	0		0	0	0	0	0	0	0
1694443	30	1	2	1	6	2	4	1	0	0	0	0	1	0	0	0	0	0	2	20	0		1	0	0	0	0	1	1
214117	68	1	2	1	4	1	5	1	1	0	0	0	0	0	0	0	0	0	2	58	0		0	0	0	0	0	0	0	12.39489462
392641	58	1	1	1	4	1	4	1	1	1	0	0	0	0	0	0	0	0	2	58	0		0	0	0	0	0	0	0	11.80405701
834767	37	4	1	1	99	99	2	0	0	0	0	0	0	0	0	0	0	0	2	37	0		0	0	0	0	0	0	0
3670051	49	4	2	99	6	99	2	1	1	1	0	0	0	0	0	1	0	0	1	39	0		0	0	0	0	0	0	0
5513236	23	3	2	1	4	1	6	0	0	1	0	0	1	0	1	0	0	0	2	23	0		0	0	0	0	0	1	1
5777498	54	3	2	1	6	2	4	1	1	0	0	0	1	1	0	0	0	0	1	44	0		0	0	0	0	1	0	1
692602	43	3	1	2	4	1	6	0	0	0	1	0	0	0	0	0	0	0	2	43	0		0	0	0	0	0	0	0	3.837578237
4793324	59	1	2	1	4	1	4	1	1	1	0	0	0	0	0	0	0	0	2	49	0		0	0	0	0	0	0	0	16.2568199
729619	41	3	2	1	4	1	2	0	1	0	0	0	0	0	0	1	0	0	2	31	0		0	0	0	0	0	0	0	0.396001934
1194273	21	4	2	1	99	99	2	1	1	1	0	0	0	0	1	1	0	0	1	11	0		0	0	0	0	0	0	0
2814811	62	3	2	1	2	2	88	0	0	0	0	0	0	0	0	0	0	0	2	52	0		0	0	0	0	0	0	0	0.930446078
5039739	21	3	2	1	6	2	2	0	1	0	0	0	0	0	1	0	0	0	2	11	0		0	0	0	0	0	1	1	0.782903116
5538035	45	3	2	1	6	2	5	0	1	1	0	0	0	0	0	0	0	0	1	35	0		1	0	0	0	0	0	0	1.832583786
791769	38	4	2	1	99	99	2	1	1	1	1	0	1	1	1	1	0	0	1	28	0		0	0	0	0	0	0	0
1244796	19	3	2	1	4	1	2	0	1	0	0	0	0	0	0	0	0	0	2	9	0		0	0	0	0	0	1	1	0.817374515
4297686	34	3	1	1	6	2	2	1	1	1	0	0	0	0	1	0	0	0	2	34	0		0	0	0	0	0	0	0	0.731476305
3390195	44	3	1	1	3	2	2	0	1	0	0	0	0	0	0	0	0	0	2	44	0		0	0	0	0	0	0	0	1.365568182
1112767	25	4	1	1	99	99	6	0	1	0	0	0	0	0	0	0	0	0	1	25	0		1	0	0	0	0	1	1	0.070623597
317901	62	4	1	1	99	99	6	1	1	1	0	0	0	1	1	1	0	0	1	62	0		0	0	0	0	0	0	0	0.034126873
2987264	76	3	1	1	6	2	5	0	1	1	0	1	0	1	1	0	0	0	2	76	0		0	0	0	0	0	0	0
580286	48	3	2	1	88	2	2	1	0	0	0	0	0	0	0	1	0	0	2	38	0		0	0	0	0	1	0	0	0.885388174
2266438	30	1	2	1	88	2	88	1	1	1	0	0	0	0	0	0	0	0	2	30	0		0	0	0	0	0	0	0	12.54285163
2735183	27	1	1	1	4	1	4	0	0	0	0	0	0	0	0	0	0	0	1	27	0		1	0	0	0	0	0	0	0.275584963
4440966	88	3	1	1	6	2	6	1	1	1	0	0	0	0	0	1	0	0	1	98	0		0	0	0	1	1	0	0
3619759	68	1	1	1	6	2	5	0	0	0	0	0	0	0	0	0	0	0	1	98	0		0	1	1	0	0	0	0	0.153815752
4721996	20	4	2	1	99	99	6	1	1	1	0	0	0	0	1	1	0	0	1	10	0		0	0	0	0	0	0	0
4945842	70	3	2	1	6	2	6	0	0	1	0	0	0	0	0	0	0	0	1	60	0		0	0	0	0	1	0	0	0.312968106
3938775	64	3	1	1	6	2	2	0	1	0	0	0	0	0	0	0	0	0	1	64	0		0	0	0	0	0	0	0
2037298	29	3	2	1	4	1	2	0	1	0	0	0	0	0	1	1	0	1	1	19	0		0	0	0	0	0	0	0	0.086372226
3035653	67	3	1	1	6	2	5	0	0	0	0	0	0	0	0	0	0	0	1	97	0		0	0	0	0	1	0	1	0.15977213
2661092	23	4	1	1	6	2	2	1	1	1	0	0	0	0	1	0	0	0	1	23	0		0	0	0	0	0	0	0	0.059896827
3135883	31	1	1	1	6	2	2	0	1	0	0	1	0	0	0	0	0	0	1	61	0		0	0	0	0	0	0	0	0.126951699
1543673	30	4	1	1	99	99	2	1	1	1	0	0	0	0	1	1	0	0	1	30	0		0	0	0	0	0	0	0
5299174	23	3	2	1	6	2	2	1	1	1	0	0	0	0	0	1	0	0	1	13	0		0	0	0	0	0	0	0
1896161	26	4	2	1	99	99	2	1	1	1	0	1	0	0	1	1	0	0	1	16	0		0	0	0	0	0	0	0
1042092	28	3	1	1	99	99	2	0	1	0	0	0	0	0	0	0	0	0	1	28	0		0	0	0	0	0	0	0
453702	55	3	2	1	6	2	2	0	0	0	0	0	0	0	0	0	0	0	1	45	0		0	0	0	0	0	0	0	0.165865942
3309501	36	1	1	1	6	2	2	0	0	0	0	0	1	1	0	0	0	0	1	36	0		0	0	0	0	0	0	0	0.5488245
3389277	27	3	1	88	4	1	2	0	0	0	0	0	0	0	0	0	0	0	1	27	0		0	0	0	0	1	0	0	0.064656584
109182	76	3	1	1	6	2	88	0	0	0	0	0	0	0	0	0	0	0	1	106	0		0	0	0	0	0	0	0
5454822	33	3	1	1	6	2	2	0	0	0	0	0	0	0	0	0	0	0	1	33	0		0	0	0	0	0	0	0	0.044989293
3579263	33	3	1	1	6	2	2	0	1	0	0	0	0	0	0	1	0	0	1	33	0		0	0	0	0	0	0	0	0.587761361
550700	50	3	1	1	3	2	2	0	0	0	0	0	0	0	0	0	0	0	1	70	0		0	0	0	0	0	0	0
988641	30	3	1	1	6	2	88	0	0	0	0	0	0	0	0	1	0	0	1	30	0		1	0	0	0	0	0	0
2555366	36	1	2	1	6	2	88	0	1	1	0	0	0	0	0	1	0	0	1	26	0		0	0	0	0	0	0	0
4214600	59	1	2	1	6	2	4	0	1	1	0	0	0	0	0	0	0	0	1	49	0		1	0	1	0	0	0	0	1.447230301
5051576	33	3	2	1	6	2	6	0	0	0	0	0	0	0	0	1	0	0	1	23	0		0	0	0	0	0	0	0	0.075181064
4791186	23	3	1	1	4	1	2	1	0	1	0	0	0	0	0	0	0	0	1	23	0		0	0	0	0	0	0	0	0.539982207
5068752	68	3	1	1	3	2	5	1	1	1	0	0	0	1	0	1	0	0	1	68	0		1	0	0	0	0	0	0	1.271029195
1998342	32	1	1	1	3	2	2	0	1	1	0	0	0	0	0	0	0	0	1	32	0		0	0	0	0	0	0	0
4528191	71	3	2	1	6	2	5	1	1	0	0	0	0	0	0	0	0	0	1	61	0		0	0	0	0	0	0	0
5773128	22	1	1	1	6	2	2	0	0	0	0	0	1	0	1	1	0	0	1	22	0		1	0	0	0	0	0	0	0.799456254
1974653	49	4	2	1	6	2	2	1	1	1	0	0	0	0	0	1	0	0	1	39	0		0	0	0	0	0	1	1	0.219179634
3834872	32	3	2	1	4	1	4	0	0	0	0	0	0	0	0	0	0	0	1	22	0		0	0	0	0	0	0	0	0.05778712
3606536	71	1	1	1	6	2	5	0	1	0	0	0	0	0	0	0	0	0	1	71	0		0	0	0	0	0	0	0
3945209	27	3	2	1	6	2	2	0	0	0	0	0	0	0	0	0	0	0	1	17	0		0	0	0	0	0	0	0	0.121779942
1077921	27	1	1	1		2	6	0	0	0	0	0	1	0	0	1	0	0	1	27	0		0	0	0	0	0	0	0	0.752763337
2944132	69	3	1	1	6	2	2	0	0	0	0	0	0	0	0	1	0	0	1	69	0		0	0	0	0	0	0	0
5233121	38	3	1	1	88	2	2	1	1	1	0	0	0	0	1	0	0	0	1	38	0		0	0	0	0	0	0	0	0.034962478
2255463	37	1	1	1	99	99	4	1	1	0	0	0	0	0	0	0	0	0	1	37	0		0	0	0	0	0	0	0
5574038	46	3	2	1	6	2	2	0	1	0	0	0	0	0	0	1	0	0	1	36	0		0	1	1	0	0	0	0	0.367512571
5057156	51	3	2	1	6	2	2	0	0	0	0	0	0	0	0	0	0	0	1	41	0		1	0	0	0	0	0	0	0.083970643
4244129	33	3	1	1	6	2	2	1	1	1	0	0	0	0	1	1	0	0	1	33	0		0	0	0	0	0	0	0	0.704568578
5431673	30	4	1	1	6	2	2	1	0	1	0	1	0	0	0	1	0	0	1	30	0		0	0	0	0	0	0	0
3905398	77	1	1	1	6	2	5	0	0	0	0	0	0	0	0	0	0	0	1	77	0		0	0	0	0	0	0	0	0.785755492
994883	30	3	1	1	99	99	88	0	1	0	0	0	0	0	0	1	1	0	1	30	0		0	0	0	0	0	0	0
899783	34	4	1	1	99	99	6	1	1	1	0	1	0	1	1	1	0	0	1	34	0		0	0	0	0	0	0	0
3716729	57	1	1	1	6	2	4	0	1	1	0	0	0	0	0	0	0	0	1	67	0		1	1	1	0	0	0	0	0.985139421
1555477	56	3	1	1	6	2	5	0	1	0	0	0	0	0	0	0	0	0	1	56	0		0	0	0	0	0	0	0
20435	89	1	2	1	3	2	5	0	1	1	0	0	0	0	0	0	0	0	1	111	0		0	1	1	0	0	0	0
4048870	46	3	1	1	6	2	6	0	0	0	0	0	0	0	0	0	0	0	1	46	0		0	0	0	0	0	0	0	0.080087704
1149048	23	3	2	1	99	99	6	0	0	0	0	0	0	0	0	0	0	0	1	13	0		0	0	0	0	0	0	0	0.034696527
246956	66	1	2	1	99	2	5	0	0	0	0	0	1	0	0	0	0	0	1	56	0		0	0	0	0	0	1	1	0.444054134
1257625	18	3	1	1	99	99	2	1	1	1	0	0	0	0	0	0	0	0	1	18	0		0	0	0	0	0	0	0	0.083123444
89424	79	3	1	1	6	2	5	1	0	0	0	0	0	0	0	0	0	0	1	79	0		0	0	0	0	0	0	0	0.238816905
3853177	46	3	2	1	6	2	2	0	0	0	0	0	0	0	0	0	0	0	1	36	0		0	0	1	0	1	0	0	0.112542254
2177171	46	1	2	2	4	1	4	0	0	0	0	0	0	0	0	0	0	0	1	36	0		0	0	0	0	0	0	0	0.664529734
2431486	35	1	1	1	4	1	4	1	0	0	0	1	1	0	0	0	0	0	1	35	0		0	1	1	0	0	0	0	1.003590694
5551801	30	3	1	1	4	1	2	1	1	0	0	0	0	0	1	0	0	0	1	30	0		0	0	0	0	0	0	0	0.096775705
4566513	32	1	2	1		2	4	0	1	1	0	0	0	0	0	1	0	0	1	22	0		1	0	0	0	0	0	0	0.16261903
5001618	39	1	2	2	4	1	4	0	0	0	0	0	0	0	0	0	0	0	1	29	0		0	0	0	0	0	0	0	1.19352729
602021	47	3	1	1	6	2	2	0	0	0	0	0	0	0	0	0	0	0	1	47	0		0	0	0	0	0	0	0	0.073931502
3732901	70	3	1	1	6	99	2	1	0	0	0	1	0	0	0	0	0	0	1	100	0		0	0	0	0	0	0	0	0.157740275
1192890	21	4	1	99	99	99	6	1	1	1	0	0	0	0	0	1	0	0	1	21	0		0	0	0	0	0	0	0	0.021822065
2663884	41	1	1	1	6	2	4	0	1	1	0	0	1	0	0	0	0	0	1	41	0		0	0	0	0	0	0	0	2.673679322
4155777	37	3	2	1	6	2	6	0	0	0	0	0	1	0	0	0	0	0	1	27	0		0	0	0	0	0	0	0
418542	56	1	1	1	4	1	4	0	1	0	0	0	0	0	0	0	0	0	1	56	0		0	0	0	0	0	0	0
1547090	56	3	2	1	4	1	2	1	1	1	0	0	0	0	0	1	0	0	1	46	0		0	0	0	0	0	0	0	1.923041151
939181	32	3	2	1	6	2	2	0	1	0	0	0	0	0	0	0	0	0	1	22	0		0	0	0	0	0	0	0
1241404	19	1	1	1	4	1	4	1	0	1	0	0	0	0	0	0	0	0	1	19	0		0	0	0	0	0	0	0	0.929546895
2813599	72	3	1	1	6	2	5	1	0	0	0	0	0	0	0	0	0	0	1	72	0		0	0	0	0	0	0	0	0.217775977
5273861	36	3	1	1	6	2	2	0	0	0	0	0	0	0	0	0	0	0	1	36	0		0	0	0	0	0	0	0	0.052657774
4255805	22	4	2	1	99	99	4	1	1	1	0	0	0	0	1	1	0	0	1	12	0		0	0	0	0	0	0	0
2412487	32	1	2	1	2	2	2	0	0	0	0	0	0	0	0	0	0	0	1	22	0		0	0	0	0	0	0	0	0.221944103
2540139	45	4	1	99	99	99	6	1	1	1	0	1	0	0	0	1	0	0	1	45	0		0	0	0	0	0	0	0
735848	41	3	2	1	6	2	2	0	0	0	0	0	0	0	0	0	0	0	1	31	0		0	0	0	1	1	0	0	0.043526677
2256602	65	3	1	1	6	2	5	1	0	0	0	0	0	0	0	0	0	0	1	65	0		0	0	0	0	0	0	0	0.169784784
1539835	26	3	2	1	6	2	2	0	0	0	0	0	0	0	0	1	0	0	1	16	0		1	0	0	0	0	0	0
958391	31	3	2	1	4	1	88	0	0	0	0	0	0	0	0	0	0	0	1	21	0		0	0	0	0	0	0	0
4666091	33	1	1	1	6	2	4	1	1	0	0	0	0	0	0	1	0	0	1	33	0		0	0	0	0	0	0	0	0.351446999
1060921	27	4	2	1	99	99	6	1	1	1	0	0	0	0	1	1	0	0	1	17	0		0	0	0	0	0	0	0
4340295	65	3	2	1	6	2	5	0	0	0	0	0	0	0	0	0	0	0	1	55	0		0	0	0	0	0	0	0
3218491	21	3	2	1	6	2	2	0	0	0	0	0	0	0	0	0	0	0	1	11	0		0	0	0	1	1	0	0	0.160705411
4779283	30	3	1	1	6	2	4	1	1	0	0	1	0	0	0	0	0	0	1	30	0		0	0	0	0	0	0	0	0.097642559
3580003	38	3	1	1	6	2	2	0	0	0	0	0	0	0	0	0	0	0	1	38	0		0	0	0	1	1	1	1
634628	46	1	1	1	6	2	2	0	1	1	0	0	0	0	0	0	0	0	1	46	0		0	0	0	0	0	0	0	0.847932058
1712161	26	1	1	1	6	2	6	1	1	1	0	0	0	0	0	0	0	0	1	26	0		1	0	0	1	1	1	1	1.026130566
3857752	19	3	2	1	4	1	4	0	0	0	0	0	0	0	0	0	0	0	1	9	0		0	0	0	0	0	0	0
4168915	28	1	2	1	6	2	5	0	0	0	0	0	0	0	0	0	0	0	1	18	0		1	0	0	0	0	0	0	0.201345789
4298430	53	4	2	99	99	99	6	1	1	1	0	0	0	0	1	1	0	0	1	43	0		0	0	0	0	0	0	0
3890985	39	2	2	1	99	99	4	0	0	0	0	0	0	0	0	0	0	0	1	39	0		0	0	0	0	0	0	0
4958694	84	2	1	1	6	2	5	1	0	1	0	0	0	0	0	0	0	0	1	124	0		0	0	0	0	0	0	0	0.205105324
4806850	81	2	2	1	6	2	5	0	1	1	0	0	0	0	0	0	0	0	1	101	0		0	0	0	0	0	0	0
676345	43	2	2	1	4	1	4	0	0	0	0	0	0	0	0	0	0	0	1	33	0		0	0	0	0	0	0	0
2962386	29	2	1	2	4	1	4	0	0	0	0	0	0	0	0	0	0	0	1	29	0		0	0	0	0	0	0	0	0.322668833
3911690	25	2	1	1	6	2	2	1	1	1	0	0	0	0	0	0	0	0	1	115	0		0	0	0	0	0	0	0
3498661	78	2	2	1	6	2	5	0	0	0	0	0	0	0	0	0	0	0	1	68	0		0	0	0	0	0	0	0
1747745	51	2	1	88	2	2	2	0	1	1	0	0	0	0	0	0	0	0	1	141	0		0	0	0	0	0	0	0
4386515	68	2	1	1		2	5	0	0	0	0	0	0	0	0	0	0	0	1	68	0		1	0	0	0	0	0	0
4775341	67	2	2	1	6	2	5	0	0	1	0	0	0	0	0	0	0	0	1	67	0		0	0	0	0	0	0	0
1261145	18	2	1	1	4	1	4	0	0	0	0	0	0	0	0	0	0	0	1	18	0		0	0	0	0	0	0	0
2881842	64	2	2	1	6	2	2	0	0	0	0	1	0	0	0	0	0	0	1	64	0		0	0	0	0	0	0	0
3195757	77	2	2	1	6	2	5	0	0	0	0	0	0	0	0	0	0	0	1	67	0		0	0	0	0	1	0	0
4460439	62	2	2	1	6	2	5	0	0	0	0	0	0	0	0	0	0	0	1	92	0		0	0	0	0	0	0	0
115622	76	2	2	88	6	2	5	0	0	0	0	0	0	0	0	0	0	0	1	106	0		0	0	0	0	0	0	0
1030406	29	2	2	1	6	2	3	0	0	0	0	0	0	0	0	0	0	0	1	19	0		1	0	0	0	0	0	0
529025	51	2	1	1	6	2	4	0	0	0	0	0	0	0	0	0	0	0	1	51	0		0	0	0	0	0	0	0
511216	52	2	2	1	88	2	2	0	0	0	0	0	0	0	0	0	0	0	1	42	0		0	0	0	0	0	0	0	0.158158024
256691	66	2	2	1	6	2	5	0	0	1	0	0	0	0	0	0	0	0	1	71	0		1	0	0	0	1	0	0	0.11867385
4615498	58	2	2	88	2	2	4	0	0	1	0	0	0	0	0	0	0	0	1	58	0		0	0	0	0	1	0	1	1.399410929
3603112	59	2	1	1	6	2	2	1	0	1	0	0	0	0	0	0	0	0	1	89	0		0	1	1	0	0	0	0	0.242574557
1694269	79	2	2	1	6	2	5	0	1	1	0	0	0	0	0	0	0	1	1	109	0		0	0	0	0	1	0	0	0.068488585
1129498	25	2	1	1	4	1	6	0	0	1	0	0	0	0	0	0	0	0	1	25	0		0	0	0	0	0	0	0
3047870	45	2	1	1	4	1	4	1	1	1	0	0	0	0	0	0	0	0	2	65	0		0	0	0	0	0	0	0
3456768	57	3	1	1	6	2	88	0	0	0	0	0	0	0	0	0	0	0	1	57	0		1	0	0	0	0	0	0
716777	41	3	1	1	3	2	6	0	0	0	0	0	0	0	0	0	0	0	1	41	0		0	0	0	0	0	0	0	0.056556063
4090334	19	3	1	1	6	2	6	1	1	0	0	0	0	0	1	1	0	0	1	19	0		0	0	0	0	0	0	0	0.100527617
4282665	27	3	1	1	6	2	2	0	1	1	0	0	0	0	0	0	0	0	1	27	0		0	0	0	0	0	0	0
1618848	29	3	2	1	6	2	2	0	0	0	0	0	0	0	0	0	0	0	1	19	0		0	0	0	0	1	0	0	0.215089273
4944687	70	3	1	1	6	2	5	0	0	0	0	0	0	0	0	0	0	0	1	70	0		0	0	0	0	0	0	0
3190484	23	3	1	1	6	2	2	0	0	0	0	0	0	0	0	0	0	0	1	23	0		0	0	0	0	0	0	0	0.067628587
136757	74	3	2	1	6	2	5	0	0	0	0	0	0	0	0	0	0	0	1	94	0		0	0	0	0	0	0	0
861242	35	4	2	1	6	2	2	1	1	1	0	0	0	0	1	1	0	0	1	25	0		0	0	0	0	0	0	0	0.04765271
1119629	25	3	1	1	99	99	2	0	0	0	0	0	0	0	0	0	0	0	1	25	0		0	0	0	0	0	0	0	0.014028207
3503999	26	3	2	1	99	99	2	0	0	0	0	0	0	0	0	0	0	0	1	16	0		0	0	0	0	0	0	0	0.025589189
781545	39	3	2	1	6	2	4	0	0	0	0	0	0	0	0	0	0	0	1	29	0		0	0	0	0	0	0	0	0.018092964
638111	46	3	1	2	99	99	4	0	0	0	0	0	1	0	0	0	0	0	1	46	0		0	0	0	0	0	0	0	0.1154999
4448886	62	3	2	1	88	2	4	0	0	0	0	0	0	0	1	0	0	0	1	52	0		0	0	0	0	0	0	0
2770417	31	3	2	1	6	2	2	0	0	0	0	0	0	0	0	0	0	0	1	21	0		0	0	0	0	0	0	0	0.059079237
1762636	18	3	1	1	6	2	2	0	0	0	0	0	0	0	0	0	0	0	1	18	0		0	0	0	0	0	0	0	0.033988207
5058973	54	3	1	1	6	99	2	0	0	0	0	0	0	0	0	0	0	0	1	54	0		0	0	0	0	0	0	0	0.073852162
997714	30	3	2	1	6	2	4	0	0	0	0	0	0	0	0	0	0	0	1	20	0		0	0	0	0	0	0	0
1099418	26	3	1	1	99	99	6	0	0	0	0	0	0	0	0	0	0	0	1	26	0		0	0	0	0	0	0	0	0.014794468
1183154	22	3	2	1	99	99	6	0	0	0	0	0	0	0	0	0	0	0	1	12	0		0	0	0	0	0	0	0	0.030278864
3611472	36	3	1	1	6	2	6	0	0	0	0	0	0	0	0	0	0	0	1	36	0		0	0	0	0	0	0	0	0.095171713
1769151	71	3	1	1	99	2	5	0	0	1	0	0	0	0	0	0	0	0	1	101	0		1	0	0	0	0	0	0	0.512633849
5493367	30	3	2	1	6	2	4	0	0	0	0	0	0	0	0	0	0	0	1	20	0		0	0	0	0	0	0	0	0.062184756
2329456	45	3	1	1	6	99	2	0	0	0	0	0	0	0	0	0	0	0	1	45	0		0	0	0	0	0	0	0	0.03769071
5259727	21	3	1	1	6	2	4	0	1	0	0	0	0	0	0	0	0	0	1	21	0		0	0	0	0	0	0	0	0.200738892
3252284	43	3	2	1	6	2	4	0	0	0	0	0	0	0	0	0	0	0	1	63	0		0	0	0	0	0	0	0
3445569	44	3	2	2	4	1	6	0	0	0	0	0	0	0	0	0	0	0	1	34	0		0	0	0	0	0	0	0	0.084688612
2860070	48	1	1	2	4	1	4	0	0	1	0	0	0	0	0	0	0	0	1	48	0		0	0	0	0	0	0	0	0.880559162
4690596	84	3	1	1	6	2	5	0	0	0	0	0	0	0	0	0	0	0	1	94	0		0	0	0	1	1	0	0
1026714	29	3	2	1	6	99	2	1	0	0	0	0	0	0	1	1	0	0	1	19	0		0	0	0	0	0	0	0	0.127814008
4899946	38	1	2	1	4	1	2	0	1	0	0	0	0	0	0	0	0	0	2	58	0		0	0	0	0	0	0	0
2569006	26	4	2	1	3	2	4	1	1	1	0	0	1	0	1	1	0	0	1	16	0		0	0	0	0	1	1	1
3981275	50	4	2	1	6	2	6	1	1	1	0	0	1	0	0	1	0	0	1	40	0		0	0	0	0	0	0	0
3140545	36	3	2	1	6	2	4	0	1	0	0	0	0	0	1	0	0	0	2	26	0		0	0	0	0	1	0	1	1.17505812
285569	64	3	2	88	2	2	4	1	1	1	0	0	0	0	0	1	0	0	1	64	0		0	1	1	0	0	1	1
300509	63	3	2	1	4	1	1	1	0	0	0	0	0	1	0	0	0	0	1	53	0		0	0	0	0	1	0	1	1.331367639
430991	56	3	2	1	6	2	2	0	0	0	0	0	0	0	0	0	0	0	2	76	0		0	0	0	0	1	0	0	0.67506152
359293	60	3	2	1	4	1	1	0	1	1	0	0	0	0	0	0	0	0	1	50	0		0	0	0	0	1	0	0	2.407248123
5384296	76	3	2	1	6	2	5	1	0	0	0	1	0	0	0	0	0	0	2	76	0		0	0	0	0	0	1	1	3.754340655
4349560	43	4	2	1	6	2	2	0	1	0	0	0	0	1	0	0	0	0	1	33	0		0	0	0	0	0	0	0
1659469	22	3	2	1	6	2	2	0	1	0	0	0	0	0	1	0	0	0	2	12	0		0	0	0	0	1	1	1	1.059166843
1169995	23	3	2	1	6	2	2	0	0	0	0	0	0	0	1	1	0	0	2	13	0		0	0	0	0	0	0	0
1192109	21	3	2	1	6	2	1	0	0	0	0	0	0	1	0	1	0	0	1	21	0		0	0	0	0	0	0	1	0.140145048
5400615	32	3	2	1	3	2	2	0	0	0	0	1	0	0	0	0	0	0	2	22	0		0	0	0	0	0	0	0	0.540079777
1078494	27	3	1	1	2	2	2	0	1	0	1	0	0	0	1	1	0	0	2	27	0		0	0	0	0	1	0	0	3.471771967
4342595	65	3	2	1	6	2	5	0	1	1	0	0	0	0	0	1	0	0	2	55	0		0	0	0	0	0	0	0	1.0686413
2775844	33	1	2	1		2	2	1	1	0	0	0	0	0	0	0	0	0	2	23	0		0	0	0	0	0	0	1	13.63907789
1213954	20	3	1	1	3	2	4	0	0	0	0	0	1	0	1	0	0	0	2	20	0		0	0	0	0	0	1	1
2993908	23	3	1	1	6	2	2	0	0	0	0	0	0	0	0	0	0	0	2	23	0		0	0	0	0	0	0	0
62752	83	3	1	88	4	1	5	0	1	0	0	0	0	0	0	0	0	0	2	83	0		0	0	0	0	0	1	1
2849962	89	1	1	1	6	2	5	1	1	0	0	0	0	0	0	0	0	0	2	125	0		0	0	0	0	0	0	0	5.296739417
1710843	41	3	2	2	4	1	6	0	0	0	0	0	0	0	0	0	0	0	2	31	0		0	0	0	0	0	0	0	2.232982784
4902856	58	1	2	88	6	2	4	1	1	0	0	0	0	0	0	0	0	0	2	48	0		0	0	0	0	0	0	0	4.973568741
749114	40	3	2	1	6	2	2	0	0	0	0	0	0	0	0	0	0	0	2	30	0		0	0	0	0	0	0	0	0.718395718
2349608	39	3	2	1	6	2	2	1	1	1	0	0	0	0	1	0	0	0	1	59	0		0	0	0	0	0	0	0	0.186428867
971005	31	1	1	1	6	2	2	0	1	1	0	0	0	0	0	0	0	0	1	31	0		0	0	0	0	0	0	0
3552750	32	3	2	1	6	2	4	0	0	0	0	0	0	0	0	0	0	0	1	22	0		1	0	0	0	0	0	1	0.125789072
2122112	56	1	1	1	6	2	88	0	0	1	0	0	0	0	0	0	0	0	1	56	0		0	0	0	0	1	0	0	3.400546282
3320136	51	3	2	1	6	2	4	0	1	1	0	0	0	0	0	1	0	0	1	51	0		0	0	0	1	1	1	1
693183	43	3	2	1	6	2	4	1	1	1	0	0	0	0	0	0	0	0	1	33	0		1	0	0	0	0	0	0	0.294476962
5826947	34	3	1	1	88	99	4	0	0	0	0	0	0	0	0	1	0	0	1	34	0		0	0	0	0	1	0	0	0.032545008
3035824	26	3	2	1	6	2	2	0	0	0	0	1	0	0	0	0	0	0	1	16	0		0	0	0	1	1	1	1
3352698	71	3	2	1	6	2	5	1	1	1	0	0	0	0	1	1	0	0	1	101	0		0	0	0	0	0	0	0
775705	39	3	1	1	4	1	2	0	1	0	0	0	0	0	0	0	0	0	1	39	0		0	0	0	1	1	0	0	0.131489199
2486415	73	3	2	1	88	2	5	0	1	0	0	0	0	0	1	0	0	0	1	63	0		0	0	0	0	1	0	0	0.130702503
1958991	19	3	2	1	6	2	2	0	0	0	0	0	0	0	0	1	0	0	1	9	0		1	0	0	0	1	0	0	0.045238053
5071954	62	4	1	1	6	2	2	1	1	1	0	0	0	0	0	0	0	0	1	62	0		0	0	0	0	1	0	0
5551467	46	3	2	1	2	2	4	1	1	0	0	0	0	0	0	0	0	0	1	46	0		0	0	0	0	1	0	1	0.067929289
4615068	49	1	2	88	2	2	4	0	1	1	0	0	0	0	0	1	0	0	1	39	0		0	0	0	1	1	1	1	4.23771434
3498869	48	3	1	1	6	2	2	0	0	0	0	0	0	0	1	0	0	0	1	48	0		0	0	0	0	0	0	0
4661362	29	4	1	1	6	2	2	1	1	1	0	1	0	0	0	1	0	0	1	29	0		0	0	0	0	0	0	0	0.241241361
264650	65	3	1	1	88	2	5	0	0	0	0	0	0	0	0	0	0	0	1	85	0		0	0	1	0	0	0	0	0.07466914
5106421	20	3	2	1	6	2	4	0	1	0	0	0	0	0	0	0	0	0	1	10	0		0	0	0	0	0	0	0	0.254758981
3833605	77	3	2	1	6	2	5	0	1	0	0	0	0	0	0	0	0	0	1	77	0		0	1	1	1	1	0	0
3667692	58	3	2	1	6	2	2	0	0	0	0	0	0	0	0	0	0	0	1	48	0		0	0	0	0	0	0	0	0.250478005
3030347	49	1	1	1	6	2	3	1	1	0	0	0	0	0	0	0	0	0	1	49	0		0	0	0	0	1	0	1	0.612523585
2055859	51	3	1	1	6	2	6	0	0	0	0	0	0	0	0	0	0	0	1	51	0		0	0	0	0	0	0	1	0.255639515
2235946	83	3	1	88	2	2	5	1	0	0	0	0	0	0	0	0	0	0	1	93	0		0	0	0	0	0	0	0
2728906	25	4	2	1	6	2	2	0	1	0	0	0	0	0	0	0	0	0	1	15	0		0	0	0	0	0	0	0	0.109947044
1891637	47	3	1	1	6	2	2	0	0	1	0	0	1	1	0	0	0	0	1	47	0		0	0	0	0	1	0	0	0.392536456
643663	45	3	1	1	6	2	2	0	0	0	0	0	0	0	0	0	0	0	1	75	0		0	0	0	0	0	0	0	0.104408191
5547282	45	1	2	1	6	2	4	0	0	1	0	0	0	0	0	0	0	0	2	35	0		0	0	0	0	0	1	1
817514	37	3	1	1	4	1	2	1	1	0	0	0	0	0	0	0	0	0	2	37	0		0	0	0	0	0	1	1	4.400716084
3525600	36	3	2	1	6	2	2	0	1	1	0	0	0	0	0	0	0	0	2	26	0		0	0	0	1	1	0	0	1.830208553
858802	36	1	2	1	4	1	4	1	1	1	0	0	0	0	0	0	0	0	2	56	0		0	1	1	0	0	0	0
4476104	19	1	1	1	4	1	4	0	1	0	1	1	0	0	0	0	0	0	2	19	0		0	0	0	0	0	1	1
2665220	51	3	2	1	4	1	2	0	0	0	0	0	0	0	0	0	0	0	2	71	0		0	0	0	0	0	0	0
4368921	38	3	2	1	2	2	2	1	1	1	0	0	0	0	0	1	0	0	2	28	0		0	0	0	0	0	0	0
4025328	48	1	1	1		2	4	1	0	0	0	0	0	1	0	0	0	0	2	88	1	0.63888841	0	0	0	0	0	0	0	1
908515	33	3	2	1	4	1	2	1	1	0	0	0	0	0	0	0	0	0	2	63	1	0.97435892	0	0	0	0	0	0	1	1
3632569	35	4	2	1	6	2	2	1	1	1	0	0	0	0	0	1	0	0	2	25	0		0	0	0	0	0	0	0	6.611568579
2666619	45	3	1	1	4	1	4	1	1	1	0	0	0	0	0	0	0	0	2	45	0		0	0	0	0	0	0	0
2364476	74	4	1	1	99	2	5	0	0	0	0	0	0	0	0	0	0	0	2	74	0		0	0	0	0	0	0	0
1206723	20	4	2	1	4	1	3	1	1	1	0	0	0	0	1	1	0	0	2	10	0		0	0	0	0	0	0	1
376863	59	3	1	2	6	2	2	1	0	1	0	0	0	0	0	0	0	0	2	59	0		0	0	0	1	1	1	1	0.951519037
728115	41	1	2	1	6	2	2	1	0	0	0	0	0	0	0	0	0	0	2	31	0		0	0	0	0	0	0	0	3.474531079
2241013	25	1	1	2	4	1	4	1	0	1	0	0	0	1	0	1	0	0	2	25	0		0	0	0	0	0	0	0	19.94444477
3829456	80	3	2	1	6	2	5	0	0	0	0	0	0	0	0	0	0	0	99	90	0		0	0	0	0	0	0	0	0.127274052
4805334	73	3	2	88	6	2	5	0	0	0	0	0	0	0	0	0	0	0	99	93	0		0	0	0	0	0	0	0
38482	86	2	1	1	4	1	5	0	0	0	0	0	0	0	0	0	0	0	99	116	0		0	0	0	0	0	0	0
4620259	56	2	1	1	6	2	4	0	0	1	0	0	0	0	0	0	0	0	1	56	0		0	0	0	0	0	0	0
5539245	71	2	2	1	6	2	3	0	0	0	0	0	0	0	0	0	0	0	1	101	0		0	0	0	0	0	0	0	0.363010712
3054371	71	2	2	1	6	2	5	0	1	0	0	0	0	0	0	0	0	0	1	221	0		0	0	0	0	0	0	0
3545398	20	2	1	1	6	2	4	0	0	0	0	0	0	0	0	0	0	0	1	20	0		0	0	0	0	0	0	0	0.471870444
4113685	88	2	2	1	6	2	5	0	0	0	0	0	0	0	0	0	0	0	1	98	0		0	0	0	0	1	0	0
2587841	78	2	1	1	6	2	5	0	0	0	0	0	0	0	0	0	0	0	1	78	0		0	0	0	0	0	0	1	0.309559829
5022695	34	4	2	1	6	2	2	1	0	1	1	0	0	0	0	0	0	0	1	24	0		0	0	0	0	0	0	0	0.331933386
2278414	81	1	2	1	6	2	5	1	1	0	0	0	0	0	0	0	0	0	1	71	0		0	0	0	0	0	0	0
2174246	37	3	2	1	6	2	2	0	0	0	0	0	0	0	0	0	0	0	1	27	0		0	0	0	0	0	0	0	0.115849747
5611899	41	4	2	1	6	2	6	1	1	1	0	0	0	0	0	0	0	0	1	31	0		0	0	0	0	0	0	0	0.393338772
2585455	60	3	1	1	6	2	2	0	1	1	0	0	0	0	0	1	0	0	1	60	0		0	0	0	0	0	0	0
1719612	35	3	2	1	6	2	4	0	0	0	0	0	0	0	0	0	0	0	1	25	0		1	0	0	0	0	0	0	0.072774972
5000048	59	3	2	1	6	2	2	0	0	0	0	0	0	0	0	0	0	0	1	49	0		0	0	0	0	0	0	0
3236451	29	4	1	1	4	1	4	1	1	1	0	1	0	0	0	1	0	0	1	29	0		1	0	0	0	0	0	0
458087	55	3	2	1	99	99	2	0	1	0	0	0	0	0	1	0	0	0	1	45	0		0	0	0	0	0	0	0	0.192860467
2464244	62	1	1	1	6	2	2	0	1	1	0	0	0	0	0	0	0	0	1	102	0		1	0	0	0	0	0	0
557574	50	3	2	1	2	2	2	0	0	0	0	0	0	0	0	0	0	0	1	40	0		0	0	0	0	0	0	0
485269	53	3	2	1	6	2	2	0	1	0	0	0	0	0	0	0	0	0	1	43	0		0	0	0	0	0	0	0	0.450816579
4566919	62	3	1	1	6	2	2	1	0	0	0	0	0	0	0	1	0	0	1	62	0		0	0	0	0	0	0	0
1041314	28	3	2	1	4	1	2	1	1	0	0	0	0	0	1	1	0	0	1	18	0		0	0	0	0	0	0	0	0.232110952
1081281	27	3	2	1	4	1	2	0	0	0	0	0	0	0	0	1	0	0	1	17	0		0	0	0	0	0	0	0
2449286	73	4	2	1	6	2	5	1	1	1	0	0	0	0	0	1	0	0	1	63	0		0	0	0	0	0	0	0
2319797	37	4	2	1	6	2	6	1	1	1	0	0	0	0	0	1	0	0	1	27	0		0	0	0	0	0	0	0
5569639	18	3	1	1	6	2	4	0	1	0	0	0	0	0	1	0	0	0	1	18	0		0	0	0	0	0	0	0
2567184	73	3	2	1	6	2	2	0	0	0	0	0	0	0	0	0	0	0	1	63	0		0	0	0	0	0	0	0
705642	42	4	1	1	6	2	2	1	1	1	0	0	0	0	0	1	0	0	1	42	0		0	0	0	0	0	0	0
2923234	54	3	1	1	6	99	2	0	1	0	0	0	0	0	0	0	0	0	1	54	0		0	0	0	0	0	0	0	0.21696718
595042	48	3	2	1	6	2	2	0	0	0	0	0	0	0	0	0	0	0	1	38	0		0	0	0	0	0	0	0
2085681	52	3	2	1	99	99	2	0	1	0	0	0	0	0	0	0	0	0	1	42	0		0	0	0	0	0	0	0	0.10931559
2549585	23	4	1	1	6	2	2	0	1	0	0	1	0	0	0	0	0	0	1	23	0		0	0	0	0	0	0	0
1906120	30	3	1	1	6	2	2	0	1	0	0	0	0	0	0	0	0	0	1	30	0		0	0	0	0	0	0	0	0.126965177
1093847	26	3	2	1	4	1	2	0	0	0	0	0	0	0	0	1	0	0	1	16	0		0	0	0	0	0	0	0	0.10323757
5085736	62	3	2	1	6	2	2	1	1	1	0	0	0	0	0	0	0	0	1	52	0		0	0	0	0	0	0	0
793546	38	3	2	99	6	2	2	0	0	0	0	0	0	0	0	1	0	0	1	28	0		0	0	0	0	0	0	0
4497132	30	2	2	1	4	1	6	0	0	0	0	0	0	0	0	0	0	0	99	20	0		0	0	0	0	0	0	0
5816728	62	2	2	1	6	2	2	0	0	1	0	0	0	0	0	0	0	0	99	112	0		0	0	0	0	0	0	0
4305515	59	2	2	1	6	2	5	0	0	1	0	0	0	0	0	0	0	0	99	119	0		1	0	0	0	0	0	0
275960	65	2	2	1	6	2	5	0	0	0	0	0	0	0	0	0	0	0	99	65	0		0	0	0	0	0	0	0
3711723	63	2	2	1	6	2	4	1	0	0	0	0	0	0	0	0	0	0	99	83	0		0	0	0	0	0	0	0
4568591	65	2	2	1	2	2	5	1	1	1	0	0	0	0	0	0	0	0	99	65	0		0	0	0	0	0	0	0
5090956	59	2	2	1	2	2	2	0	0	0	0	0	0	0	0	0	0	0	99	79	0		0	0	0	0	0	0	0	1.341744276
2448844	89	2	1	1	6	2	5	0	0	0	0	0	0	0	0	0	0	0	99	160	0		0	0	0	0	0	0	0
2559834	42	2	2	1	6	2	4	1	0	1	0	0	0	0	0	0	0	0	99	32	0		0	0	0	0	0	0	0
4058535	57	2	1	1	6	2	5	1	0	0	0	1	0	0	0	0	0	0	99	67	0		0	0	0	0	0	0	0
4059162	89	2	1	1	6	2	5	0	0	0	0	0	0	0	0	0	0	0	99	108	0		0	0	0	0	0	0	0
5605322	27	2	2	1	4	1	2	0	0	0	0	0	0	0	0	0	0	0	99	17	0		0	0	0	0	0	0	0
2138850	66	2	1	1	6	2	5	0	0	0	0	0	0	0	0	0	0	0	99	66	0		0	0	0	0	0	0	0
2214981	33	2	2	1	2	2	2	0	0	0	0	0	0	0	0	0	0	0	99	23	0		0	0	0	0	0	0	0
839109	36	2	2	1	99	99	4	0	0	0	0	0	0	0	0	0	0	0	99	26	0		0	0	0	0	0	0	0
2657096	23	2	2	1	6	2	4	0	0	0	0	0	0	0	0	0	0	0	99	23	0		0	0	0	0	0	0	0
4683240	81	2	2	1	6	2	5	0	0	1	1	1	0	0	0	0	0	0	99	111	0		0	0	0	0	0	0	0
1977323	77	2	2	1	6	2	5	0	0	0	0	0	0	0	0	0	0	0	99	87	0		0	0	0	0	0	0	0
3098880	38	2	2	1	6	2	2	0	0	0	0	0	0	0	0	0	0	0	99	28	0		0	0	0	0	0	0	0
1748241	55	2	1	1	4	1	4	0	0	0	0	0	0	0	0	0	0	0	99	55	0		1	0	0	0	0	0	0	0.23014992
207521	69	2	2	1	99	99	2	0	0	0	0	0	0	0	0	0	0	0	99	99	0		0	0	0	0	0	0	0
141427	74	2	1	1	6	2	2	0	0	1	0	0	0	0	0	0	0	0	99	134	0		1	0	0	0	0	0	0
3306382	71	2	2	1	6	2	5	0	0	0	0	0	0	0	0	0	0	0	99	111	0		0	0	0	0	0	0	0	0.118582896
4435487	30	2	2	1	6	2	2	0	0	0	0	0	0	0	0	0	0	0	99	20	0		0	0	0	0	0	0	0
2764235	56	2	1	1	4	1	4	0	0	0	0	0	0	0	0	0	0	0	99	76	0		0	0	0	0	0	0	0
80894	80	2	1	1	6	2	5	1	0	0	0	0	0	0	0	0	0	0	99	110	0		0	0	0	0	0	0	0
1948252	77	2	2	1	6	2	5	0	0	0	0	0	0	0	0	0	0	0	99	97	0		0	0	0	0	0	0	0
5458155	35	2	2	1	6	2	2	0	0	0	0	0	0	0	0	0	0	0	99	25	0		0	0	0	0	0	0	0	0.132284837
590109	48	2	2	1	4	1	5	1	0	0	0	0	0	0	0	0	0	1	99	68	0		0	0	0	0	0	0	0	0.225617783
2750004	77	3	2	1	6	2	5	1	0	0	0	0	0	0	0	0	0	0	99	97	0		0	0	0	0	0	0	0	0.109202626
5580319	58	3	2	2	4	1	2	0	0	0	0	0	0	0	0	0	0	0	99	48	0		0	0	0	0	0	0	0	0.234190786
4529023	44	3	2	1	6	2	2	1	0	1	0	0	0	0	0	1	0	0	99	34	0		1	0	0	0	0	0	0
5408673	54	1	1	1	6	2	4	1	0	0	0	0	0	0	0	0	0	0	99	54	0		1	0	0	0	0	0	0	0.102207373
4392868	44	3	1	1	6	2	88	0	1	1	0	0	0	0	0	1	0	0	99	44	0		0	0	0	0	0	0	0
4620746	60	3	1	1	6	2	2	0	0	0	0	0	0	0	0	0	0	0	99	90	0		0	0	0	0	0	0	0
1934249	39	1	2	1	6	2	4	1	1	1	0	0	0	0	0	0	0	0	99	39	0		1	0	0	0	0	0	0	0.123665453
4091025	48	3	2	1	6	2	6	0	0	0	0	0	0	0	0	0	0	0	99	38	0		0	0	0	0	0	0	0	0.113854084
4528868	63	3	2	1	2	2	5	0	0	0	0	0	0	0	0	0	0	0	99	53	0		0	0	0	0	0	0	0	0.108283996
2773455	30	3	2	1	6	2	2	1	1	1	0	0	0	0	0	1	0	0	99	20	0		0	0	0	0	0	0	0
2011492	63	3	2	1	6	2	2	0	0	0	0	0	1	0	0	0	0	0	99	83	0		0	0	0	0	0	0	0	0.082865016
905461	34	3	2	1	6	2	2	0	0	0	0	0	0	0	0	0	0	0	99	24	0		0	0	0	0	0	0	0	0.041264297
158333	72	3	2	1	6	2	5	0	0	0	0	0	0	0	0	0	0	0	99	92	0		1	0	0	0	0	0	0	0.139485361
4012520	70	3	1	1	6	2	5	0	0	0	0	0	0	0	0	0	0	0	99	70	0		0	0	0	0	0	0	0
3817450	59	3	1	1	6	2	2	0	0	0	0	0	0	0	0	0	0	0	99	59	0		0	0	0	0	0	0	0	0.045741704
3046732	40	3	1	1	6	2	2	0	0	0	0	0	0	0	0	0	0	0	99	40	0		1	0	0	0	0	0	0	0.096122296
461049	55	3	2	1	2	2	2	0	0	0	0	0	0	0	0	0	0	0	99	45	0		0	0	0	0	0	0	0
5723485	89	3	2	1	6	2	5	0	0	0	0	0	0	0	0	0	0	0	99	111	0		0	0	0	0	0	0	0	0.071376032
2198191	51	3	1	1	1	2	5	0	0	0	0	0	0	0	0	0	0	0	99	51	0		1	0	0	0	0	0	0
4576298	72	3	2	1	6	2	5	0	0	0	0	0	0	0	0	0	0	0	99	62	0		0	0	0	0	0	0	0
2941491	55	3	1	1	6	2	5	0	0	0	0	0	0	0	0	0	0	0	99	55	0		1	0	0	0	0	0	0	0.054264587
1119957	25	3	2	1	6	2	6	0	0	0	0	0	0	0	0	0	0	0	99	15	0		1	0	0	0	0	0	0	0.042269995
5667336	46	1	1	1	6	2	4	0	0	0	0	0	0	0	0	0	0	0	99	46	0		1	0	0	0	0	0	0	0.098369434
3616027	66	3	1	1	6	2	5	0	0	0	0	0	0	0	0	0	0	0	99	76	0		0	0	0	0	0	0	0	0.309046757
1034983	29	3	1	99	4	1	88	0	0	0	0	0	0	0	0	0	0	0	99	29	0		0	0	0	0	0	0	0
1890501	72	3	1	1	88	2	5	0	0	0	0	0	0	0	0	0	0	0	99	82	0		0	0	0	0	0	0	0
5904047	51	3	1	1	6	2	2	0	0	0	0	0	0	0	0	0	0	0	99	51	0		0	0	0	0	0	0	0
308199	63	3	2	1	6	2	2	0	0	0	0	0	0	0	0	0	0	0	99	83	0		0	0	0	0	0	0	0	0.086109093
4783992	24	1	2	1	6	2	2	0	0	0	0	0	0	0	0	0	0	0	99	14	0		0	0	0	0	0	0	0
4276866	47	3	2	1	6	2	5	0	0	0	0	0	0	0	0	0	0	0	99	37	0		0	0	0	0	0	0	0	0.064975322
532158	51	3	2	1	2	2	4	0	0	0	0	0	0	0	0	0	0	0	99	71	0		0	0	0	0	0	0	0
1610366	50	2	2	88	88	2	4	1	1	1	0	0	0	0	0	0	0	0	2	50	1	0.97619042	0	0	0	0	0	0	0	1
2666997	34	2	2	1	4	1	4	1	0	0	0	0	0	0	0	0	0	0	2	104	1	0.61111083	0	0	0	0	0	0	0	1
406982	57	2	1	1	99	99	4	1	1	1	0	0	0	0	0	0	0	0	2	127	0		0	0	0	0	0	0	0	16.39639136
3511487	38	2	2	2	4	1	88	0	0	0	0	1	0	0	0	0	0	0	2	28	1	0.95238085	0	0	0	0	0	0	0	1
1753802	60	2	2	2	4	1	88	1	1	1	0	0	0	0	0	0	0	0	2	60	0		0	0	1	0	0	0	0
808240	38	2	1	1	4	1	3	0	1	1	0	0	0	0	0	1	0	0	2	48	0		0	0	0	0	0	0	0
1112086	25	2	1	1	99	99	88	0	0	1	0	0	0	0	0	0	0	0	2	75	0		0	0	0	0	0	0	0
184055	71	2	1	1	6	2	5	0	0	0	0	0	0	0	0	0	0	0	2	71	0		0	0	0	0	0	0	0
892898	34	2	2	2	4	1	4	1	1	1	0	0	0	0	0	0	0	0	2	54	1	0.47222183	0	0	0	0	0	0	0	1
741465	41	2	1	1	99	2	4	1	1	1	0	0	0	0	0	0	0	0	2	81	1	0.95238092	0	0	0	0	0	0	0	1
69407	81	2	1	2	4	1	5	1	1	1	0	0	0	0	0	0	0	0	2	91	1	0.333333	0	0	0	0	0	0	0	1
1753409	59	2	2	2	4	1	88	1	1	1	0	0	0	0	0	0	0	0	2	59	1	0.333333	0	0	0	0	0	0	0	1
5864221	77	2	2	1	6	2	5	1	1	0	0	0	0	0	0	0	0	0	2	87	0		0	0	0	0	0	0	0
2767514	58	2	2	2	4	1	5	0	1	1	0	0	0	0	0	0	0	0	2	58	1	0.8666664	0	0	0	0	0	0	0	1
3350534	60	2	1	1	6	2	2	1	1	1	0	0	0	0	0	1	0	0	2	75	0		0	0	0	0	0	0	0
822257	37	2	1	1	4	1	6	0	0	0	0	0	0	0	0	0	0	0	1	37	0		1	1	1	0	0	0	0	0.289662245
5296840	54	2	1	88	2	2	2	0	0	1	0	1	0	0	0	0	0	0	1	114	0		1	0	0	0	0	0	0
2444747	56	2	1	1	6	2	2	0	0	1	0	0	0	0	0	0	0	0	1	56	0		0	0	0	0	0	0	0
439124	56	2	1	1	2	2	4	1	1	1	0	0	0	0	0	0	0	0	1	56	0		0	1	1	0	0	0	0	0.193331226
3927619	53	2	1	1	6	2	2	1	0	1	0	0	0	0	0	0	0	0	1	113	0		0	0	0	0	1	0	0
4355254	89	2	1	1	6	2	5	0	0	0	0	0	0	0	0	0	0	0	1	131	0		0	0	0	0	0	0	0
5222981	32	2	1	1	6	2	3	1	0	0	0	0	0	0	0	0	0	0	1	32	0		0	1	1	0	0	0	0	0.243085431
4159533	55	2	1	2	4	1	5	0	0	1	0	0	0	0	0	0	0	0	1	55	0		0	0	0	0	0	0	0	1.719580964
4065534	85	2	1	1	6	2	5	1	1	1	0	0	0	0	0	0	0	0	1	105	0		0	0	0	0	0	0	0	0.257972824
68105	82	3	2	88	6	2	5	0	0	0	0	0	0	0	0	0	0	0	1	72	0		0	0	0	0	0	0	0
202573	69	3	1	1	99	2	2	1	0	0	0	0	0	0	1	1	0	0	1	69	0		0	0	0	0	0	0	0
2509595	75	3	1	1		2	5	0	1	0	0	0	0	0	0	0	0	0	1	75	0		0	0	0	0	0	0	0	0.285889258
3756772	59	3	1	1	6	2	3	0	0	0	0	0	0	0	0	0	0	0	1	59	0		0	0	0	0	0	0	0
4316013	52	3	1	1	6	99	6	0	0	0	0	0	0	0	0	0	0	0	1	52	0		0	0	0	0	0	0	0	0.042408091
100729	78	3	2	1	6	2	2	0	0	0	0	0	0	0	0	0	0	0	1	68	0		0	0	0	0	0	0	0	0.348686154
387509	58	3	2	1	3	2	2	0	0	0	0	0	0	0	0	0	0	0	1	48	0		0	0	0	0	0	0	0	0.198819406
1915611	41	3	2	1	6	2	2	0	0	0	0	0	0	0	0	0	0	0	1	31	0		0	0	0	0	0	0	1
2756040	70	1	1	1	6	2	5	0	0	0	0	1	0	0	0	0	0	0	1	110	0		1	0	0	0	0	0	0
5563452	36	3	2	1	6	2	2	1	1	0	0	0	0	0	0	0	0	0	1	26	0		0	0	0	0	0	0	0	0.310956243
443620	55	1	1	1	6	2	4	1	0	0	0	0	0	0	0	0	0	0	1	75	0		0	0	0	0	0	0	0
1111461	25	3	2	1	6	2	88	0	0	0	0	0	0	0	0	0	0	0	1	15	0		0	0	0	0	0	0	0	0.034525984
471352	54	3	1	1	6	2	2	1	0	0	0	0	0	0	0	0	0	0	1	54	0		0	0	0	0	0	0	0
2827717	80	3	1	1	6	2	5	0	0	0	0	0	0	0	0	0	0	0	1	80	0		0	0	0	0	0	0	0	0.105321401
1132652	24	3	1	1	2	2	2	0	0	0	0	0	0	0	0	0	0	0	1	24	0		0	0	0	0	0	0	0	0.066900953
1991379	46	1	2	1	6	2	4	0	0	0	0	0	1	0	0	0	0	0	1	36	0		0	0	0	0	0	0	0
3320291	18	3	2	1	6	2	2	0	0	0	0	0	0	0	0	0	0	0	1	8	0		0	0	0	0	0	0	0	0.043158578
5665526	52	3	1	1	6	2	2	0	0	0	0	0	0	0	0	0	0	0	1	52	0		0	0	0	0	0	0	0	0.059007187
4301455	19	1	1	1	6	2	2	0	1	1	0	1	0	0	0	1	0	0	1	19	1	0.484848	1	0	0	0	0	0	0	1
2906175	31	3	2	1	6	2	2	0	0	0	0	0	0	0	0	0	0	0	1	21	0		0	0	0	0	0	0	0	0.074788142
4739902	23	1	1	1	4	1	2	1	1	1	0	0	0	0	0	0	0	0	1	23	0		0	0	0	0	1	0	0	8.605324169
2665794	61	3	2	1	4	1	2	0	0	0	0	0	0	0	0	0	0	0	1	51	0		0	0	0	0	0	0	0
923181	33	3	1	1	6	2	6	1	1	1	0	0	0	0	0	1	0	0	1	33	0		0	0	0	0	0	0	0	0.111033898
2994951	71	3	2	1	4	1	5	0	1	1	0	0	0	0	0	0	0	0	1	61	0		0	0	0	0	0	0	0	0.297626793
4813459	32	3	2	1	3	2	6	0	0	0	0	0	0	0	0	0	0	0	1	22	0		1	0	0	0	0	0	0	0.09492477
869702	35	3	2	99	99	99	88	0	0	0	0	0	0	0	0	0	0	0	1	25	0		0	0	0	0	0	0	0	0.021934549
869634	35	1	1	1	4	1	6	0	0	0	0	0	0	0	0	0	0	0	1	35	0		0	0	0	0	0	0	0	0.146996861
3461521	80	3	2	1	6	2	5	0	0	0	0	0	0	0	0	0	0	0	1	70	0		0	0	0	0	0	0	0
339072	61	3	1	1	6	2	1	0	0	0	0	0	0	0	0	0	0	0	99	91	0		0	0	0	1	1	1	1	0.160604221
5369762	19	3	2	1	6	2	2	1	0	0	0	0	0	1	0	0	0	0	2	9	0		0	0	0	0	0	1	1
1699844	84	3	1	1	2	2	5	0	0	1	0	0	0	0	0	0	0	0	2	94	0		0	0	0	0	1	0	1	1.927504441
2529952	29	3	1	1	6	2	2	0	0	0	0	0	0	0	0	0	0	0	2	29	0		0	0	0	0	0	1	1	0.898138645
2867778	23	3	2	1	4	1	6	0	0	0	0	0	0	0	0	0	0	0	2	13	0		1	0	0	0	0	0	0
2112615	49	3	1	1	2	2	1	1	0	0	0	0	0	0	0	0	0	0	1	59	0		0	0	0	0	1	0	1	0.465271572
4054071	52	4	2	1	6	2	2	1	1	1	0	0	0	0	1	1	0	0	1	42	0		0	0	0	0	0	0	0
1607330	31	3	2	1	6	2	6	0	0	0	0	0	0	0	0	1	0	0	2	21	0		0	0	0	0	0	1	1
805362	38	3	1	1	6	2	4	1	1	0	0	0	0	1	1	1	0	0	2	38	0		1	0	0	0	1	0	0	1.682601953
429474	56	3	1	2	4	1	1	1	1	0	0	0	0	0	0	0	0	0	2	86	0		0	0	0	0	0	0	0	12.53135009
604782	47	1	2	1		2	2	0	0	0	0	0	0	0	0	0	0	0	2	37	0		0	0	1	0	0	0	0
1095780	26	3	2	1	6	2	2	0	1	0	0	0	0	0	0	1	0	0	2	16	0		0	0	0	0	0	1	1	0.520610159
5025569	25	4	2	1	6	2	2	1	1	1	0	1	0	0	0	1	0	0	1	15	0		0	0	0	0	0	0	0
1614391	32	3	1	1	4	1	2	0	1	0	1	0	0	0	0	0	0	0	2	32	0		0	0	0	0	0	1	1	1.991518816
3642814	45	4	2	1		2	2	1	1	1	0	0	0	0	0	1	0	0	1	35	0		1	0	0	1	1	1	1
182167	70	3	1	1	4	1	1	1	1	0	0	0	0	1	0	0	0	0	1	70	0		0	0	0	0	0	0	0	3.560046219
5135282	68	1	1	1	1	2	88	0	0	0	1	0	0	0	0	0	0	0	2	68	1	0.83333314	1	0	0	0	0	0	0	1
3918479	57	1	1	1	6	2	2	1	1	0	0	0	0	0	0	0	0	0	1	87	1	0.333333	0	0	0	0	0	0	0	1
1686737	24	3	1	1	4	1	1	1	1	0	0	0	0	1	0	1	0	0	1	54	1	0.6666665	0	1	1	1	1	0	1	1
575156	48	3	2	1	3	2	3	0	1	0	0	0	0	0	0	1	0	0	1	38	1	0.97435892	1	0	0	0	1	0	0	1
94281	78	3	2	2	4	1	5	1	1	0	0	0	0	0	0	0	0	0	1	88	1	0.833333	0	0	0	0	0	0	0	1
1796618	59	3	1	1	2	2	3	1	0	0	1	0	0	0	0	0	0	0	2	59	0		0	0	0	0	0	0	0	2.523281449
998792	30	3	2	1	99	2	2	1	1	0	0	0	1	0	0	0	0	0	1	20	0		0	0	0	0	0	0	1	0.176448113
2538412	89	1	2	1	6	2	5	0	0	0	0	0	0	0	0	0	0	0	2	120	0		0	0	0	0	0	0	0
5482619	26	3	2	88	4	1	2	0	0	0	0	0	0	0	1	0	0	0	2	16	0		0	0	0	0	0	0	0	0.858204848
952679	32	3	1	1	6	2	2	0	0	0	0	0	0	0	0	0	0	0	1	32	0		0	0	0	1	1	0	0	0.278978585
4737180	25	1	2	1	4	1	2	1	1	0	0	0	0	0	0	1	0	0	1	15	0		0	0	0	0	0	0	0	4.243871052
4573181	56	3	2	1	6	2	2	1	1	1	0	0	0	0	1	1	0	0	1	46	0		0	0	0	0	0	0	0
3126744	30	3	2	1	3	2	2	0	0	0	0	0	0	0	0	0	0	0	1	20	0		0	0	0	0	0	1	1
1875943	84	3	2	1	6	2	5	0	0	0	0	0	0	0	1	0	0	0	1	114	0		0	0	0	0	1	0	0
5213155	67	3	2	1	6	2	5	1	1	0	0	0	1	0	0	0	0	0	1	57	0		0	0	0	0	0	0	0
5019154	42	3	1	1	6	2	2	0	1	0	0	0	0	0	0	0	1	0	1	42	0		1	0	0	0	0	0	0	0.499175394
4554649	42	3	2	1	6	2	2	1	1	0	0	0	0	0	0	1	0	0	1	32	0		0	0	0	0	0	0	0
3362480	34	3	2	1	6	2	4	1	0	1	0	0	0	0	0	0	0	0	1	24	0		1	0	0	0	0	0	1
2157702	50	3	1	1	6	2	2	0	0	0	0	0	0	0	0	0	0	0	1	50	0		0	0	0	0	0	0	0	0.087538037
2473983	43	3	2	1	4	1	1	0	0	0	0	0	0	0	0	1	0	0	1	33	0		0	0	0	0	0	0	0
4802967	32	3	2	1	6	2	2	1	0	0	0	0	0	0	0	0	0	0	1	22	0		0	0	0	0	0	0	0	0.093076033
1156391	23	3	2	1	6	2	2	1	1	0	0	0	0	0	0	0	0	0	1	13	0		0	0	0	0	0	0	0
2193530	49	4	2	1	6	2	3	0	0	0	0	0	0	0	0	0	0	0	1	39	0		0	0	0	0	1	0	1
1088780	26	1	2	1	88	2	4	0	0	0	0	0	0	1	0	0	0	0	1	16	0		0	0	0	0	0	0	0	0.325735588
5201900	82	3	2	1	6	2	5	0	1	1	0	0	0	0	0	0	0	0	1	102	0		0	0	0	1	1	1	1	1.929906844
3097355	76	1	1	1		2	5	1	0	0	0	0	0	0	0	0	0	0	1	96	0		0	0	0	0	0	0	1	0.301942606
4550291	31	1	2	1	6	2	4	1	1	1	0	1	0	0	0	0	0	0	1	21	0		0	0	0	0	0	0	0	1.950477184
4848280	51	4	2	1	6	2	4	1	1	1	0	0	0	0	0	1	0	0	1	41	0		0	0	1	1	1	0	1	2.276538697
1826544	20	1	2	1	3	2	2	1	0	0	0	0	0	0	0	1	0	0	1	10	0		0	1	1	0	0	0	0	0.356098211
3837438	26	4	2	1	6	2	2	0	0	0	0	0	0	0	0	1	0	0	1	16	0		1	0	0	0	0	0	0	0.084642335
5208179	34	3	2	1	99	2	2	0	0	0	0	0	0	0	0	1	0	0	1	24	0		0	0	0	0	0	0	0	0.104090863
4484539	31	1	1	1	6	2	88	1	1	1	0	0	0	0	1	0	0	0	1	31	0		0	0	0	0	0	0	1	6.20984437
5401230	30	4	1	1	88	2	2	1	1	1	0	0	0	0	0	1	0	0	1	30	0		0	0	0	0	0	0	0	0.114418028
4422863	55	3	2	1	6	2	2	0	0	0	0	0	0	0	0	0	0	0	1	45	0		0	0	0	0	0	0	0	0.129966099
4686234	62	3	2	1	6	2	2	1	0	0	0	0	0	0	0	0	0	0	1	52	0		0	0	0	0	0	0	0	0.088716849
2322190	30	4	1	1	6	2	2	1	1	1	0	0	0	0	0	1	0	0	1	30	0		1	0	0	0	0	0	0
553734	50	4	2	1	6	2	2	0	0	0	0	0	0	0	1	1	0	0	1	40	0		0	0	0	1	1	0	0
3830495	51	3	1	1	6	2	1	0	0	1	0	0	0	0	0	0	0	0	1	91	0		0	0	0	0	1	0	0	0.83326629
1905778	80	3	1	1	6	2	5	0	0	0	0	0	0	0	0	0	0	0	1	90	0		0	0	0	0	0	0	0
842716	36	3	2	1	6	2	4	0	1	1	0	1	0	0	0	1	0	0	1	26	0		1	0	0	0	0	0	0	0.272203435
5217045	57	3	1	1	6	2	2	1	1	0	0	0	0	0	0	0	0	0	1	57	0		0	0	0	0	1	0	1
3682810	47	3	1	1	6	2	2	0	0	0	0	0	0	0	0	0	0	0	1	47	0		0	0	0	0	1	0	0	0.132351023
1637291	42	3	1	1	6	2	2	0	1	0	0	0	0	0	0	0	0	0	1	72	0		0	0	0	0	1	0	0
4939373	68	1	2	1	4	1	5	0	0	0	0	1	0	0	0	0	0	0	1	58	0		0	0	0	1	1	0	0	1.045501713
2207694	41	3	2	1	4	1	2	0	0	0	1	0	0	0	0	0	0	0	1	31	0		0	0	0	0	0	0	0
5244492	26	3	1	1	6	2	2	0	1	0	0	0	0	0	0	0	0	0	2	26	0		0	0	0	0	0	1	1
4727928	65	3	2	1		2	2	0	0	0	0	0	0	0	0	0	0	0	2	55	0		0	0	0	0	0	0	0
346248	61	1	1	1	4	1	2	1	1	1	0	0	0	0	0	0	0	0	2	61	0		0	0	0	1	1	1	1	5.620618414
1858546	23	1	1	1	6	2	2	1	0	1	0	0	0	0	0	0	0	0	2	23	0		1	0	0	0	0	0	0	2.443805173
4250558	31	1	2	1	4	1	4	1	0	0	0	1	0	1	0	0	0	0	2	21	0		0	0	0	0	0	0	0	5.151691722
5698326	68	3	2	1	6	2	6	0	0	0	0	0	0	0	0	0	0	0	2	88	0		0	0	0	0	1	0	0	13.97706432
627967	46	3	2	1	4	1	1	0	1	0	0	0	0	0	0	1	0	0	2	46	0		1	0	0	0	0	0	1	2.389016341
1252415	18	3	1	1	4	1	4	0	0	0	0	0	0	0	0	0	0	0	2	18	0		0	0	0	0	0	1	1	0.756518357
4300418	32	3	2	1	4	1	2	0	1	0	0	0	1	0	1	1	0	0	2	22	0		0	0	0	0	0	1	1	0.453296722
2277629	67	4	2	1	6	2	5	1	1	1	0	0	0	0	0	0	0	0	2	57	0		0	0	0	0	0	0	0
4380036	84	3	1	88	2	2	5	1	1	0	0	0	0	0	0	0	0	0	2	84	1	0.3666663	0	0	0	0	0	0	1	1
3182824	78	1	1	1	6	2	5	1	1	1	0	0	0	0	0	0	0	0	2	158	1	0.95238092	1	1	1	0	1	1	1	1
1932121	65	1	1	1	88	2	2	1	1	1	0	0	0	0	0	1	0	0	2	65	1	0.88888866	0	0	0	0	0	0	0
3399542	59	1	1	2	4	1	4	1	1	0	0	0	0	0	0	0	0	0	2	89	1		0	0	0	0	0	0	0	1
2023275	45	3	1	1	6	2	2	1	1	0	0	0	1	0	0	1	0	0	2	45	0		0	0	0	0	0	1	1
3612045	40	4	1	1	3	2	4	1	1	1	0	0	0	0	0	1	0	0	2	40	0		0	0	0	0	1	0	0	4.645301877
4443596	82	3	1	1	6	2	5	0	0	0	0	0	0	0	0	0	0	0	2	102	0		0	0	0	0	0	0	0	4.501033422
397258	58	4	2	1	2	2	2	1	1	1	0	0	0	0	1	1	0	0	2	48	0		0	1	1	0	0	0	0
3925984	21	4	2	1	4	1	4	0	0	0	0	0	0	0	0	0	0	0	2	11	0		0	0	0	0	0	1	1
1867891	36	1	2	1	6	2	2	0	0	1	0	0	0	0	0	0	0	0	1	26	0		0	0	0	0	0	0	0
2021711	43	3	1	1	99	99	2	0	0	0	0	0	0	0	0	0	0	0	1	43	0		0	0	0	0	0	0	0
5672337	20	1	2	1	6	2	2	0	0	1	0	0	0	0	0	0	0	0	1	10	0		0	0	0	0	0	0	0	0.379799124
5695075	56	3	1	1	6	2	2	0	1	1	0	0	0	0	0	0	0	0	1	56	0		0	0	0	0	0	0	0
1201652	21	3	1	1	4	1	2	0	1	1	0	0	0	0	0	1	0	0	1	21	0		0	0	0	0	0	0	0	0.042091189
4180441	29	1	2	1	6	2	4	0	0	1	1	0	0	0	0	0	0	0	1	19	0		1	0	0	0	0	0	0
2190	89	1	2	1	6	2	5	0	0	0	0	0	0	0	0	0	0	0	1	119	0		0	0	0	0	0	0	0	0.386206748
3230790	83	1	2	2	4	1	5	1	1	1	0	0	0	0	0	0	0	0	1	73	0		0	0	0	0	0	0	0	1.064450467
1152028	23	3	2	1	6	2	2	1	1	0	1	0	0	0	0	1	0	0	1	13	0		1	0	0	0	0	0	0	0.136909047
4292418	38	1	2	1	6	2	4	1	0	0	1	0	0	0	0	1	0	0	1	28	0		1	0	0	0	0	0	0	0.524713193
195299	70	1	2	1	6	2	2	0	0	0	0	0	0	0	0	0	0	0	1	90	0		0	0	0	0	0	0	0	0.387706856
1646714	20	1	2	1	88	2	4	0	0	0	0	0	0	0	0	1	0	0	1	10	0		0	0	0	0	0	0	0	0.542742591
1711930	36	1	2	1	3	2	4	1	1	1	0	0	0	0	0	0	0	0	1	26	0		0	0	0	0	0	0	0	5.891534677
3881995	24	3	2	1	6	99	2	0	0	0	0	0	0	0	0	1	0	0	1	14	0		0	0	0	0	0	0	0	0.021775097
1802962	39	3	2	1	6	2	2	0	0	0	0	0	1	0	0	1	0	0	1	29	0		0	0	0	0	0	0	0
1006364	30	1	1	1	3	2	4	0	1	1	0	0	0	0	1	1	0	0	1	30	0		1	0	0	0	0	0	0	0.500259895
1160161	23	4	2	1	99	99	4	1	1	1	0	0	0	0	0	1	0	0	1	13	0		0	0	0	0	0	0	0	0.023327929
304359	63	4	2	1	2	2	2	0	1	0	0	0	0	0	0	0	0	0	1	53	0		0	0	0	0	0	0	0	0.893949152
4774743	27	3	2	1	6	2	2	0	0	0	0	0	0	0	0	1	0	0	1	17	0		0	0	0	0	0	0	0
4212867	19	3	1	1	1	2	2	0	0	0	0	0	0	0	0	0	0	0	1	19	0		0	0	0	0	0	0	0	0.067236343
5485003	26	3	1	1	4	1	2	1	0	0	0	0	0	0	0	1	0	0	1	26	0		1	0	0	0	0	0	0
3980728	39	3	1	1	6	2	2	0	1	0	0	0	0	0	0	1	0	0	1	39	0		0	0	0	0	0	0	0	0.211084186
3514686	20	3	1	1	6	2	2	0	1	0	0	0	0	0	0	0	0	0	1	20	0		0	0	0	0	0	0	0	0.074538979
5083434	27	4	1	1	2	2	2	1	1	1	0	0	0	0	0	1	0	0	1	27	0		0	0	0	0	0	0	0	0.205457211
2846675	51	2	2	1	6	2	5	0	1	1	0	0	0	0	0	0	0	0	1	121	0		0	0	0	0	0	0	0
1123438	24	2	2	1	6	2	5	1	0	1	0	0	0	0	0	0	0	0	1	54	0		0	0	0	0	0	0	0
5467544	70	2	1	88	2	2	5	0	0	1	0	0	0	0	0	0	0	0	1	160	0		0	0	0	0	0	0	0
5487731	35	2	1	1	4	1	4	0	0	0	0	0	0	0	0	1	0	0	1	45	0		0	0	0	0	0	0	0	0.4368799
5272168	81	2	2	1	6	2	5	1	1	0	0	0	0	0	0	0	1	0	1	111	0		0	0	0	0	0	0	0
4607814	57	2	1	1	99	99	5	0	0	0	0	0	0	0	0	0	0	0	1	57	0		0	0	0	0	0	0	0	0.045360801
4287042	25	2	1	1	6	2	4	1	1	1	0	0	0	0	0	0	0	0	1	25	0		0	0	0	0	0	0	0	1.044502365
4323681	21	2	2	2	4	1	4	0	0	0	0	0	0	0	0	0	0	0	1	21	0		0	0	0	0	0	0	0	0.504005143
888302	34	2	2	1	99	2	2	0	1	1	0	0	0	0	0	0	0	0	1	44	0		1	0	0	0	0	0	0
925860	33	2	2	1	4	1	4	0	0	0	0	1	0	0	0	0	0	0	1	23	0		0	0	0	0	0	0	0
917067	33	2	2	1	4	1	4	0	0	1	0	0	0	0	0	0	0	0	1	23	0		0	0	0	0	0	0	0	0.225021085
686129	43	2	2	1	6	2	2	0	0	0	0	0	0	0	1	0	0	0	1	73	0		0	0	0	0	0	0	0
474876	54	2	1	88	6	2	4	0	0	1	0	0	0	0	0	0	0	0	1	54	0		1	0	0	0	0	0	0	0.230405745
506283	52	2	2	1	4	1	2	0	0	1	0	0	0	0	0	0	0	0	1	42	0		0	0	0	0	0	0	0
5419343	62	2	2	1	4	1	5	0	0	1	0	0	0	0	0	0	0	0	1	62	0		1	0	0	0	0	0	0	0.462744651
5577258	85	2	1	1	6	2	5	0	0	1	0	0	0	0	0	0	0	0	1	135	0		0	0	0	0	0	0	0	0.373344505
2228574	78	2	2	99	99	99	5	1	1	0	1	0	0	0	0	0	0	0	1	88	0		0	0	0	0	0	0	0
5602173	67	2	1	1	6	2	5	0	0	1	0	0	0	0	0	0	0	0	1	172	0		0	0	0	0	0	0	0
3669979	58	2	1	1	6	2	5	1	1	0	0	0	0	0	0	0	0	0	1	183	0		1	0	0	0	0	0	0
1815069	86	2	1	1	6	2	5	1	0	1	0	0	0	0	0	0	0	0	1	126	0		0	0	0	0	0	0	0	0.684120978
3736856	75	2	1	1	2	2	5	0	0	0	0	0	0	0	0	0	0	0	99	95	0		0	0	0	0	0	0	0	0.479145542
919725	33	2	2	1	2	2	2	0	0	0	0	0	0	0	0	0	0	0	99	23	0		0	0	0	0	0	0	0
4783150	89	2	1	1	6	2	5	0	0	0	0	0	0	0	0	0	0	0	99	110	0		0	0	0	0	0	0	0
3067761	39	2	2	1	6	2	4	0	0	0	0	0	0	0	0	0	0	0	99	29	0		1	0	0	0	0	0	0
2838475	25	3	2	1	6	2	2	0	0	0	0	0	0	0	0	0	0	0	99	15	0		0	0	0	0	0	0	0
956081	32	3	1	1	6	2	2	0	0	0	0	0	0	0	0	0	0	0	99	32	0		0	0	0	0	0	0	0
3154065	81	3	1	1	6	2	5	0	0	0	0	0	0	0	0	0	0	0	99	81	0		0	0	0	0	0	0	0
4300550	74	3	1	1	6	2	88	0	0	0	0	0	0	0	0	0	0	0	99	124	0		0	0	0	0	0	0	0
1952554	72	3	2	1	99	2	1	0	0	0	0	0	0	0	0	0	0	0	99	72	0		0	0	0	0	0	0	0
1013138	30	3	1	1	2	2	2	0	0	0	0	0	0	0	0	0	0	0	99	30	0		0	0	0	0	0	0	0
4199933	26	3	2	1	4	1	88	0	0	0	0	0	0	0	0	0	0	0	99	16	0		0	0	0	0	0	0	0
62074	82	3	1	1		99	6	1	0	0	0	0	0	0	0	1	0	0	99	82	0		0	0	0	0	0	0	0	0.078647996
1061405	27	1	1	1	88	99	6	0	0	0	0	0	0	0	0	0	0	0	99	27	0		0	0	0	0	0	0	0	0.079167184
2349148	59	3	2	1	6	2	2	0	0	0	0	0	0	0	0	0	0	0	99	79	0		1	0	0	0	0	0	0
2028606	50	3	1	1	6	2	2	0	0	0	0	0	0	0	0	0	0	0	99	50	0		0	0	0	0	0	0	0	0.081164608
160905	72	3	1	1	6	2	5	0	0	0	0	0	0	0	0	0	0	0	99	72	0		0	0	0	0	0	0	0
2305297	28	3	1	1	4	1	6	0	0	0	0	0	0	0	0	0	0	0	99	28	0		0	0	0	0	0	0	0
2545544	78	1	2	1	6	2	4	0	0	1	0	0	0	0	0	0	0	0	99	68	0		1	0	0	0	0	0	0
4258734	39	3	2	1	6	2	4	0	0	0	0	0	0	0	0	0	0	0	99	29	0		0	0	0	0	0	0	0
4983969	32	3	2	1	4	1	4	0	0	0	0	0	0	0	0	0	0	0	99	22	0		0	0	0	0	0	0	0
3040026	60	3	2	1	6	2	5	0	0	0	0	0	0	0	0	0	0	0	99	80	0		0	0	0	0	0	0	0
5880236	70	3	2	1	6	2	5	0	0	0	0	0	0	0	0	0	0	0	99	100	0		0	0	0	0	0	0	0
3589110	61	3	2	1	6	2	2	0	0	0	0	0	0	0	0	0	0	0	99	51	0		0	0	0	0	0	0	0	0.106881913
1246595	18	3	2	1	6	2	2	0	0	0	0	0	0	0	0	0	0	0	99	8	0		0	0	0	0	0	0	0
4938968	60	3	2	1	4	1	2	1	1	1	0	1	0	0	0	0	0	0	99	50	0		0	0	0	0	0	0	0
4473882	24	3	2	1	4	1	4	0	0	0	0	0	0	0	0	0	0	0	99	14	0		0	0	0	0	0	0	0	0.115079238
2074342	45	1	1	1	6	2	2	0	1	0	0	0	0	0	0	0	0	0	99	45	0		0	0	0	0	0	0	0	2.445029157
702331	42	3	2	1	6	2	2	0	0	0	0	0	0	0	0	0	0	0	99	32	0		0	0	0	0	0	0	0	0.082689254
4037275	65	3	2	1	99	2	2	0	0	0	0	0	0	0	0	0	0	0	99	85	0		0	0	0	0	0	0	0
1901202	39	1	1	1	4	1	4	0	0	0	0	0	0	0	0	0	0	0	99	39	0		0	0	0	0	0	0	0	0.230749473
5675822	65	3	1	1	6	99	5	0	0	0	0	0	0	0	0	0	0	0	99	65	0		1	0	0	0	0	0	0
129560	75	3	2	1	6	2	5	1	1	1	0	0	0	0	0	0	0	0	99	65	0		0	0	0	0	0	0	0
5650022	21	3	1	1	6	2	2	0	0	0	0	0	0	0	0	0	0	0	99	21	0		0	0	0	0	0	0	0	0.069139565
1108682	25	3	2	1	6	2	2	0	0	0	0	0	0	0	0	0	0	0	99	15	0		0	0	0	0	0	0	0	0.088343146
1850168	28	3	2	1	6	2	4	0	0	0	0	0	0	0	0	0	0	0	99	18	0		1	0	0	0	0	0	0	0.038173899
4361949	67	3	2	1	6	2	5	0	0	0	0	0	0	0	0	0	0	0	99	87	0		0	0	0	0	0	0	0
3748631	42	3	1	1	2	99	2	0	0	0	0	0	0	0	0	0	0	0	99	42	0		0	0	0	0	0	0	0	0.034186658
3148740	55	3	2	1	6	2	2	0	0	0	0	0	0	0	0	0	0	0	99	45	0		0	0	0	0	0	0	0
5454798	32	3	2	1	6	2	2	0	0	0	0	0	0	0	0	0	0	0	99	22	0		0	0	0	0	0	0	0
331837	61	3	2	88	2	2	2	0	0	0	0	0	0	0	0	0	0	0	99	71	0		0	0	0	0	0	0	0
2171064	50	3	1	1	99	2	2	1	1	1	0	0	0	0	0	1	0	0	99	50	0		0	0	0	0	0	0	0
1943435	50	3	1	1	6	2	2	0	0	0	0	0	0	0	0	0	0	0	99	50	0		0	0	0	0	0	0	0
2155134	28	3	2	88		2	4	0	0	0	0	0	0	0	0	0	0	0	99	18	0		0	0	0	0	0	0	0	0.102070121
5549923	48	3	1	1	99	2	2	0	0	0	0	0	0	0	0	0	0	0	99	48	0		0	0	0	0	0	0	0	0.145194726
2067001	64	3	1	1	6	2	2	1	1	1	0	0	1	0	0	0	0	0	99	64	0		0	0	0	0	0	0	0	0.82000384
5322079	76	3	2	1	6	2	5	0	0	0	0	0	0	0	0	0	0	0	99	66	0		0	0	0	0	0	0	0	0.694697377
4987897	35	3	1	2	4	1	6	1	0	0	0	0	0	0	0	0	0	0	99	35	0		0	0	0	0	0	0	0
2692000	41	3	1	1	6	2	88	0	0	0	0	0	0	0	0	0	0	0	99	41	0		0	0	0	0	0	0	0	0.059879422
2527931	73	3	2	1	6	2	5	0	0	0	0	0	0	0	0	0	0	0	99	93	0		0	0	0	0	0	0	0	0.124226922
3088064	77	3	1	1	6	2	5	0	0	0	0	0	0	0	0	0	0	0	99	117	0		0	0	0	0	0	0	0	0.23329457
3626095	76	3	1	1	99	2	5	0	0	0	0	0	0	0	0	0	0	0	99	76	0		0	0	0	0	0	0	0	0.162666923
5500055	82	1	2	88	2	2	4	0	1	0	0	0	0	0	0	0	0	0	99	92	0		0	0	0	0	0	0	0	0.300625159
5697099	56	3	2	1	6	2	2	0	0	0	0	0	0	0	0	0	0	0	99	46	0		0	0	0	0	0	0	0
5029763	32	3	1	1	6	2	4	1	0	0	0	0	0	0	0	0	0	0	99	32	0		1	0	0	0	0	0	0
4296141	73	3	2	1	6	2	5	0	0	0	0	0	0	0	0	0	0	0	99	63	0		0	0	0	0	0	0	0	0.076825115
4941329	34	1	1	1	6	2	4	0	0	0	0	0	0	0	0	0	0	0	99	34	0		0	0	0	0	0	0	0	0.15997123
1854753	27	3	1	1	6	2	2	1	0	1	0	0	0	0	0	1	0	0	99	27	0		0	0	0	0	0	0	0	0.278518434
4977249	32	3	2	1	6	2	2	0	0	0	0	0	0	0	0	0	0	0	99	22	0		0	0	0	0	0	0	0
3266054	72	3	2	1	6	2	5	1	1	1	0	0	0	0	0	0	0	0	99	62	0		0	0	0	0	0	0	0
2549576	35	3	2	1	2	2	2	0	0	0	0	0	0	0	0	0	0	0	99	25	0		0	0	0	0	0	0	0
489130	53	3	2	1	88	2	5	0	0	0	0	0	0	0	0	0	0	0	99	53	0		0	0	0	0	0	0	0
1796437	56	3	1	1	2	2	2	0	0	0	0	0	0	0	0	0	0	0	99	56	0		0	0	0	0	0	0	0
3541732	50	3	1	1	6	2	2	0	0	0	0	0	0	0	0	0	0	0	99	50	0		0	0	0	0	0	0	0
2042405	62	3	1	88	2	2	4	0	0	0	0	0	0	0	0	0	0	0	99	62	0		0	0	0	0	0	0	0	0.191745506
3429997	38	3	1	1	6	2	2	0	1	0	0	0	0	0	0	0	0	0	99	38	0		0	0	0	0	0	0	0	0.035940058
2732086	42	3	2	1	6	2	4	0	0	0	0	0	0	0	0	0	0	0	99	62	0		0	0	0	0	0	0	0	0.23362924
3177610	31	3	1	1	6	2	2	1	0	0	0	0	0	0	0	0	0	0	99	31	0		0	0	0	0	0	0	0	0.03700396
4514057	32	3	2	99	88	99	2	0	0	0	0	0	0	0	0	0	0	0	99	22	0		0	0	0	0	0	0	0
4227086	78	3	2	1	6	2	5	0	0	0	0	0	0	0	0	0	0	0	99	118	0		0	0	0	0	0	0	0	0.109112634
184843	70	3	1	1	6	2	2	0	0	0	0	0	0	0	0	0	0	0	99	70	0		1	0	0	0	0	0	0
191210	70	3	1	1	2	2	1	0	0	0	0	0	0	0	0	0	0	0	99	100	0		0	0	0	0	0	0	0	0.185430603
5344739	46	3	1	1	6	2	2	0	0	0	0	0	0	0	0	0	0	0	99	46	0		0	0	0	0	0	0	0	0.109226774
3749746	49	3	2	1	2	2	2	1	0	0	0	0	0	0	0	0	0	0	99	39	0		0	0	0	0	0	0	0	0.024598438
4613232	18	3	1	1	6	2	2	0	0	0	1	0	1	1	0	0	0	0	99	18	0		0	0	0	0	0	0	0	0.061616978
2429585	44	3	1	1	99	99	2	0	0	0	0	0	0	0	0	0	0	0	99	44	0		0	0	0	0	0	0	0
2904298	38	3	1	1	6	2	2	0	0	0	0	0	0	0	0	0	0	0	99	38	0		0	0	0	0	0	0	0	0.036713875
5465360	89	3	1	1	6	2	5	0	0	0	0	0	0	0	0	0	0	0	99	122	0		0	0	0	0	0	0	0	0.120150942
1850126	30	3	2	1	6	2	2	1	0	0	0	0	0	0	0	0	0	0	99	20	0		0	0	0	0	0	0	0	0.048805125
1674262	29	3	2	1	88	2	4	0	0	0	0	0	0	0	0	0	0	0	99	19	0		0	0	0	0	0	0	0	0.090800818
2879333	75	1	1	1	6	2	5	0	0	0	0	0	0	0	0	0	0	0	99	75	0		0	0	0	0	0	0	0
2783712	44	3	1	1	6	2	2	0	0	0	0	0	0	0	0	0	0	0	99	44	0		0	0	0	0	0	0	0
4878775	71	3	2	2	4	1	1	0	0	0	0	0	0	0	0	0	0	0	99	91	0		0	0	0	0	0	0	0	0.302749042
1200530	21	3	2	1	6	2	2	0	0	0	0	0	0	0	0	0	0	0	99	11	0		0	0	0	0	0	0	0	0.059279951
5259417	77	3	1	1	6	2	5	0	0	0	0	0	0	0	0	0	0	0	99	77	0		0	0	0	0	0	0	0
1096643	26	3	1	1	4	1	4	0	0	0	0	0	0	0	0	0	0	0	99	26	0		0	0	0	0	0	0	0
4131803	78	3	2	1	6	2	5	0	0	0	0	0	0	0	0	0	0	0	99	98	0		0	0	0	0	0	0	0
3889420	21	3	2	1	6	2	2	0	0	0	0	0	0	0	0	0	0	0	99	11	0		0	0	0	0	0	0	0	0.06620528
3705242	64	3	2	1	6	2	2	0	0	0	0	0	0	0	0	0	0	0	99	54	0		0	0	0	0	0	0	0
3828188	47	1	2	1	6	2	5	0	0	0	0	0	0	0	0	0	0	0	99	37	0		0	0	0	0	0	0	0	0.571524718
3947063	30	4	2	1	6	2	2	0	0	0	0	1	0	0	0	1	0	0	1	20	0		0	0	0	0	0	0	0	0.065520272
4843176	66	1	2	1	6	2	5	0	0	0	0	0	0	0	0	0	0	0	1	56	0		1	0	0	0	0	0	0
2689130	61	3	1	1	6	2	2	0	1	0	0	0	0	0	1	0	0	0	1	61	0		1	0	0	0	0	0	0	0.078496813
5447838	29	3	2	1	6	2	2	0	0	1	0	0	0	0	0	0	0	0	1	19	0		0	0	0	0	0	0	0	0.966587181
5502773	63	3	2	1	6	2	2	0	0	0	0	0	0	0	0	0	0	0	1	53	0		0	0	0	0	0	0	0	0.079833485
4440123	68	3	2	1	6	2	5	1	0	0	0	0	0	0	0	0	0	0	1	68	0		0	0	0	0	0	0	0	0.188968548
850223	36	3	2	1	6	2	2	0	1	0	0	0	0	0	0	1	0	0	1	26	0		0	0	0	0	0	0	0	0.169971054
4107235	44	3	2	1	6	2	2	0	1	0	0	0	0	0	0	0	0	0	1	34	0		1	0	0	0	0	0	0	0.436597005
3619150	44	4	2	1	6	2	2	1	1	1	0	0	0	0	0	1	0	0	1	34	0		0	0	0	0	0	0	0
975267	31	3	2	1	2	2	2	0	0	0	0	0	0	0	0	0	0	0	1	21	0		0	0	0	0	0	0	0
764202	39	1	1	1	4	1	4	0	0	0	0	0	0	0	0	0	0	0	1	39	0		1	0	0	0	0	0	0
4845526	32	3	2	1	6	2	6	0	0	0	0	0	0	0	0	0	0	0	1	22	0		0	0	0	0	0	0	0	0.36108305
5403408	73	3	1	1	6	2	5	0	0	0	0	0	0	0	0	0	0	0	1	83	0		0	0	0	0	0	0	0	2.213236024
4362331	71	3	2	1	6	2	5	0	0	1	0	0	0	0	0	0	0	0	1	91	0		0	0	0	0	0	0	0
3442313	50	3	1	1	6	2	2	1	1	1	0	0	0	0	1	1	0	0	1	50	0		0	0	0	0	0	0	0
4829780	44	4	1	1	6	2	2	1	1	1	0	1	1	0	0	1	0	0	1	44	0		0	0	0	0	0	0	0	0.192443369
5499505	37	4	2	1	2	2	2	1	1	1	0	0	0	0	0	1	0	0	1	57	0		0	0	0	0	0	0	0	0.177794197
2482098	54	3	2	1	6	2	2	0	0	0	0	0	0	0	0	0	0	0	1	44	0		0	0	0	0	0	0	0
1773868	41	1	2	1	6	2	2	0	0	0	0	0	0	0	0	0	0	0	1	71	0		0	0	0	0	0	0	0	0.380873362
491371	53	1	1	2	4	1	4	0	1	1	0	0	0	0	0	0	0	0	1	53	0		0	0	0	0	0	0	0	2.031221533
5147185	26	3	2	1	99	99	2	0	0	0	0	0	0	0	0	0	0	0	1	16	0		1	0	0	0	0	0	0
222585	68	2	2	1	3	2	5	1	0	1	0	0	0	0	0	0	0	0	1	78	0		0	0	0	0	0	0	0	0.122540974
4514424	39	2	2	1	3	2	2	1	0	0	0	0	0	0	0	0	0	0	1	39	0		0	0	0	0	0	0	0
794668	38	2	2	1	6	2	2	0	0	0	0	0	0	0	0	0	0	0	1	28	0		0	0	0	0	0	0	0
2721561	56	3	1	1	6	2	2	0	0	0	0	0	0	0	0	0	0	0	1	86	0		0	0	0	0	0	0	0
2783444	64	3	2	1	6	2	2	0	1	0	0	0	0	0	0	0	0	0	1	54	0		0	0	0	0	0	0	0
1679847	53	3	1	1	6	2	2	0	0	0	0	0	0	0	0	1	0	0	1	83	0		0	0	0	0	0	0	0	0.050267417
5172897	48	4	1	1	6	2	2	1	1	1	0	0	0	0	0	0	0	0	1	48	0		0	0	0	0	0	0	0
1730112	33	3	2	1	6	2	4	0	0	0	0	0	0	0	0	0	0	0	1	23	0		0	0	0	0	0	0	0	0.036808193
2587893	31	4	2	1	6	2	2	0	1	0	0	0	0	0	0	0	0	0	1	21	0		0	0	0	0	0	0	0	0.121579633
5557333	26	3	1	1	4	1	2	0	1	0	0	0	0	0	1	0	0	0	1	26	0		0	0	0	0	0	0	0	0.185735706
3805467	39	3	2	1	2	2	2	0	1	1	1	0	0	0	0	1	0	0	1	29	0		0	0	0	0	0	0	0	0.091765072
3183675	60	3	1	1	6	2	2	0	0	0	0	0	0	0	1	0	0	0	1	60	0		0	0	0	0	0	0	0	0.139555001
4917730	71	3	1	1	6	2	5	1	0	0	0	0	0	0	0	0	0	0	1	111	0		0	0	0	0	0	0	0	0.208989813
492818	53	3	1	1	6	2	3	0	0	0	0	0	0	0	0	0	0	0	1	53	0		0	0	0	0	0	0	0
5172509	23	4	1	1	6	2	4	1	1	1	0	1	0	0	1	1	0	0	1	23	0		0	0	0	0	0	0	0
352726	60	1	1	1	6	2	2	1	1	0	0	0	0	0	0	0	0	0	1	135	0		0	0	0	0	0	0	0
5824536	74	3	2	1	6	2	5	0	0	0	0	0	0	0	0	0	0	0	1	64	0		0	0	0	0	0	0	0
5821669	27	3	2	1	6	2	2	0	1	0	0	0	0	0	0	0	0	0	1	17	0		0	0	0	0	0	0	0	0.205637145
1946369	73	3	2	1	6	2	5	0	0	0	0	0	0	0	0	1	0	0	1	93	0		0	0	0	0	0	0	0
4413385	35	4	2	1	6	2	4	1	1	0	0	0	0	0	0	0	0	0	1	25	0		0	0	0	0	0	0	0
2587938	62	3	2	1	99	2	2	0	0	0	0	0	0	0	0	0	0	0	1	82	0		0	0	0	0	0	0	0
5668736	49	1	2	1	6	2	5	0	1	1	0	0	0	0	0	0	0	0	1	49	0		1	0	0	0	0	0	0
657486	44	3	2	1	4	1	1	1	0	1	1	0	0	0	0	0	0	0	1	34	0		0	0	0	0	0	0	0	0.699623441
345442	61	3	1	1	6	2	2	0	1	1	0	0	0	0	0	1	0	0	1	91	0		0	0	0	0	0	0	0
4807849	76	3	1	1	3	2	5	0	1	1	0	0	0	0	1	0	0	0	1	76	0		0	0	0	0	0	0	0	0.86342345
2748882	72	3	2	1	6	2	5	0	1	0	0	0	0	0	0	0	0	0	1	92	0		0	0	0	0	0	0	0
4423266	75	3	2	1	6	2	5	1	0	0	0	0	0	0	0	0	0	0	1	95	0		0	0	0	0	0	0	0
4663045	51	3	1	1	88	2	2	1	1	1	0	0	0	0	0	1	0	0	1	51	0		0	0	0	0	0	0	0	0.382503039
2842101	55	3	2	1	6	2	2	0	1	0	0	0	0	0	0	0	0	0	1	75	0		1	0	0	0	0	0	0	0.112660846
4589538	79	3	2	1	6	99	5	0	0	1	0	0	0	0	0	0	0	0	1	99	0		0	0	0	0	0	0	0	0.290082864
80913	80	2	1	88	2	2	5	1	0	1	0	0	0	0	0	0	0	0	1	170	0		0	0	0	0	0	0	0	1.221751711
[truncated: 347,516 more rows]
